# Supplementary material for: Phenotypic and Genomic Characterization of a Sulfate-Reducing Bacterium Pseudodesulfovibrio methanolicus sp. nov. Isolated from a Petroleum Reservoir in Russia
Source: Biology (Basel). 2024 Oct 7;13(10):800. doi: 10.3390/biology13100800 (PMC11505543; doi:10.3390/biology13100800)
Supplement: Supplementary file 1 [file biology-13-00800-s001.zip]

Archive with 2 entries (2 files):
- Supplementary_Table S2.xls
- Supplementary Materials.pdf
