# Supplementary material for: Phenotypic and Genomic Characterization of a Sulfate-Reducing Bacterium Pseudodesulfovibrio methanolicus sp. nov. Isolated from a Petroleum Reservoir in Russia
Source: Biology (Basel). 2024 Oct 7;13(10):800. doi: 10.3390/biology13100800 (PMC11505543; doi:10.3390/biology13100800)
Supplement: Supplementary file 1 [file biology-13-00800-s001.zip › Supplementary_Table S2.xls]

## Sheet: Table S2. The unique_genes_5S69
Table S2: The list of unique genes in the genome of strain 5S69T
unique_id	gene_cluster_id	bin_name	genome_name	gene_callers_id	num_genomes_gene_cluster_has_hits	num_genes_in_gene_cluster	max_num_paralogs	SCG	functional_homogeneity_index	geometric_homogeneity_index	combined_homogeneity_index	blast_ACC	blast	KEGG definition	aa_sequence	expected aa	expected aa first 60	number predicted	topology	Prediction	OTHER	SP(Sec/SPI)	LIPO(Sec/SPII)	TAT(Tat/SPI)	TATLIPO(Tat/SPII)	PILIN(Sec/SPIII)	CS Position
42400	GC_00003854	EVERYTHING	P_5S69	873	1	3	3	0	0.6407	0.720693	0.678346				MEGRSSLSQSAAKIPRVDSFANPFVTIHSPQTQNSNRKRTLEPVSGGEAQAGSSLRSRHPSGQRKPPTGSWVRFRAFAPQRSFCFLFSAPAKKEVAIKAKSLNKADNQTPGRECADIPPSSTRPAARRSTTTPTRMRGQCLEHNKPHPGVPRKPYRECAANHRCTTSYVGLFAAMHSQQTEISNRKRTLEPVP-GGEAQAGSSLRSRHPFGQRKPPTGSWVRFRALAPQRSFCFLFSAPAKKEVAVKAKSLNKADNQTLGRECADIPPSSTRSAARRSTS-TPTRVRGHSPALHSHTKRKEALTLARRGAAASIAWPRPS	ExpAA=0.00	First60=0.00	PredHel=0	Topology=o	OTHER	1.00005	0	0	0	0	0
42401	GC_00003854	EVERYTHING	P_5S69	1018	1	3	3	0	0.6407	0.720693	0.678346				-MSQSAANSLAHRLFRQSIRSGPLPASAGQQSEANPRAR-----PRRLPLAGSSLRSRHPSGQRKPPTGSWVRCRAPAPQRSFCFLFSAPAKKEVAVKAKSTSKADSQTPGRGCAAIPPRSSRPAARRSPSTPTRKRGQCIEHNKPYPGVLRKPYRECAGNPRCTTSYVGLFAA---------------APFPTNAGQQSEANPRAR----LRRRSAG-----RIASAQQTF---------------------------------DPASESRLRALGSASARPHHSAVFASFFLRQQKRKSP------------------	ExpAA=0.01	First60=0.00	PredHel=0	Topology=o	OTHER	1.00003	0	0	0	0	0
42402	GC_00003854	EVERYTHING	P_5S69	727	1	3	3	0	0.6407	0.720693	0.678346				--------------------------MHSQQTEISNRKRTLEPVPGGEAQAGSRLRSRHLSSQRKPPTGSWVRFRAPAPQRSFCFLFSAPAKKEVAVKAKSLNKADNQTPGRECADNPPSSTRPAARRSTPTPTRMRGQSSVYD-----FLRRAFRGNA--------------------------------FPTNGDQQSEANPRAR----SRRRSAG-----RIASAQQTS---------------------------------IRPAKAAYGLLGPLP-RGRTAAQFLLPFFCASKKGS----RRKGEIIK-------	ExpAA=0.01	First60=0.00	PredHel=0	Topology=o	OTHER	1.00003	3e-06	0	0	0	0
42756	GC_00003992	EVERYTHING	P_5S69	3588	1	2	2	0	0.485876	0.983333	0.650388				MIVKSEREKAGFTPITFSVTVESYGELNQLWSALYDSNDPFIEDLFNEVVARCKEEDDE-	ExpAA=0.01	First60=0.01	PredHel=0	Topology=i	OTHER	1.00002	0	0	0	0	0
42757	GC_00003992	EVERYTHING	P_5S69	3589	1	2	2	0	0.485876	0.983333	0.650388				MHVTTKKQDVGFVPTSFTITVESLRDLEDLWAELNEFECETLDGLFEHVSKRLEEETERG	ExpAA=0.00	First60=0.00	PredHel=0	Topology=i	OTHER	1.00004	0	0	0	0	0
42786	GC_00004007	EVERYTHING	P_5S69	551	1	2	2	0	0.658706	0.962942	0.782286	V8V93_02780	caspase family protein	metacaspase-1 [EC:3.4.22.-]	----MLFAVIAILILSCCGGCSARGSYSAKQKVTDLTEEYNKKVAQRFATQSPQAAPSHAET-TAVTQPAPVQTPQREVVTVAVKR--RPNAIGVIIGNKDYARYNNGIPDVSYAQRDAQAVRDMFIYRLGIDKDNIIYVEDATQAALFAIFGTKKNYKGKLYNWVKPHQSEVFVYYSGHGAPSISGKNAYLVPVDSSTSYLAETGYPLDTLYANIAKLPSVDNVVIIDSCFSGDSPSGMLFKNVSPALLKEASHVERIQRSCVISSTSVGELSNWYPAKEHSLFTYYLLEAMSGKADTNNDHKITVAEIKKYVDGEVPYKARRLSGREQHPVFVVDNDNRVLVAPAK	ExpAA=1.35	First60=1.34	PredHel=0	Topology=o	LIPO	0.010701	0.491226	0.493822	0.00158	0.001456	0.001206	CS pos: 13-14. Pr: 0.4241
42787	GC_00004007	EVERYTHING	P_5S69	638	1	2	2	0	0.658706	0.962942	0.782286	V8V93_03220	caspase family protein	metacaspase-1 [EC:3.4.22.-]	MGRLILLSIGLVLVFLVAGCGTTKMSYTAKEKVSMLEQSYKSG-----STTTAEAAPPPATTQTAVAQPESGDAAGSQEFAWRNAKVTKPDAIGVIIGNGGYAKFRNGIPDVNFAHRDAQAMKKVFVTELGLDPENIIYVEDATQATMFSVFGTKDNPKGKLFNWIKPNVSEVYIYYTGHGAPSQTTQSAFLIPVDASVNYLNETGYSLTTLYKNIERLPSKENTVIIDACFSGDSSGGPLFKNVSPAMLRYASHTKQIKKTCLISSTSAGQLSNWYPQKEHSLFTYYLLSGLSGKADVNDDNNVTLSELKRYVCEEVSYRAKRLSGREQTPVFMARNMEKV-VATVK	ExpAA=19.79	First60=19.76	PredHel=1	Topology=i5-27o	LIPO	0	0	1.00009	0	0	0	CS pos: 19-20. Pr: 0.9950
42936	GC_00004082	EVERYTHING	P_5S69	2882	1	2	2	0	0.735632	0.882952	0.802588				MILEDHMQSTREKLGNEFEELHIAIDDYYMEFRSSLHWVILHHQLGIEKMVERFGESCRSAAEVHITDDF------------GFVPAGPADSRLLKHVYFNGPWDLEHAEEVLEKVYGQSFDLEAAYDEIKG	ExpAA=0.00	First60=0.00	PredHel=0	Topology=o	OTHER	1.00007	0	0	0	0	0
42937	GC_00004082	EVERYTHING	P_5S69	2884	1	2	2	0	0.735632	0.882952	0.802588				MRLDSHINSTYKQIGQDFRQIHIEIDKYFVHFRSSLHWVILHHQLGIELLVERFGEEARRSAEIHIRDDFAVRNFENEVVEEGFTPIGPIDPRLLERVNFLGPRDLEYADEILEELYGKKFDLEAAFD----	ExpAA=0.02	First60=0.02	PredHel=0	Topology=o	OTHER	1.00004	0	0	0	0	0
43050	GC_00004139	EVERYTHING	P_5S69	1058	1	2	2	0	0.586667	0.87219	0.701487	fig|641491.22.peg.1173	DNA-cytosine methyltransferase (EC 2.1.1.37)	DNA (cytosine-5)-methyltransferase 1 [EC:2.1.1.37]	MSVSKQLLNTVDLFSGCGGLSLGFQNAGFNILAAYDNWRLALDVYQRNFDHNAHVFDLSDIQASVEHVKEYNPNVIIGGPPCQDFSIAG-KRIEKDRANLTVAFAEIVASVSPDIMVMENVYSIERSKSLGIAKSVLSDAGYGLTSRVIDASRTGVPQMRKRFFLVAAKGFKDDDFGAYLDQGLTERRMTVAEYFGDEIEVEFYYAHPRSYKRRAIFSVHEPSATIRRVNRPIPANYVRHPADKADVGDCVRVLTTEERSRIQTFPKEFIFEGSMSQREHLIANAVPVKMAQYVAEKVLAHWIS-------------	ExpAA=4.33	First60=4.23	PredHel=0	Topology=o	OTHER	0.999604	0.000313	0.000136	1e-06	0	1e-06
43051	GC_00004139	EVERYTHING	P_5S69	1057	1	2	2	0	0.586667	0.87219	0.701487	fig|641491.22.peg.1172	DNA-cytosine methyltransferase (EC 2.1.1.37)	DNA (cytosine-5)-methyltransferase 1 [EC:2.1.1.37]	--------------------------MGFDVVAAFDHWKPALDVYRDNFEHNVFECDLYDSSAET-IVQDFNPDLIIGGPPCQDFSSAGLSNHSSDRAWLINRYVDCVEAAQPEYFVMENVPRARLRPVFKAAVSRLRSLGYGLSSHVLDASYCGVPQHRKRLFLVGAVGAEDGFLESYVAEHLSDTPMSLREYFGGALDTDYYFRVPTNYGRRGVFSVDEPSLTIRAVDRPIPPGYTGHPEDPVAIGPQVRTFTVLERSYIQTFPHSFKFKGTKTNLNMMIGNAVPVKLAEFVAN-ALKQYINENHIEYVRIKTAS	ExpAA=0.03	First60=0.00	PredHel=0	Topology=o	OTHER	1.00003	0	0	0	0	0
43774	GC_00004501	EVERYTHING	P_5S69	1529	1	2	2	0	0.653631	0.934419	0.769202				-MLNREFQRKTLEYLRDEYPGYAGCDGLKRLEVNKSDEQDDGSIDYHLDQIMTPKWIMANLSYLAEHGLV-------AFVEARG-----LIVSYAEAKITAKGLDFLEDDGGLSAILNTVTVKFDVDNVRELVEVGLLTAHVPEDKQGALLKAIRKAPGTMLQTAVTKMVEKGMSDPVGTAKAVAGLFGVSW	ExpAA=0.25	First60=0.04	PredHel=0	Topology=o	OTHER	1.00005	0	0	0	0	0
43775	GC_00004501	EVERYTHING	P_5S69	1528	1	2	2	0	0.653631	0.934419	0.769202				MHINRAFHFDFLNKLADKYPDKVPEEMVEDYVLRWCEEHSVSPAYIGFSSGEHSLFLDANLKYLEEHELIKTGRSLPTRISSHGNQSTPFRLSTKDAHITAKGLDFLLNDGGLSAILNTVTVKFDVGNIRELVEAGLLTANVPEEKQGALMKAIREAPGTMLQTAVTKMVEKGMSDPVGTAKAVAGLFGIMW	ExpAA=0.01	First60=0.00	PredHel=0	Topology=o	OTHER	1.00008	0	0	0	0	0
44612	GC_00004924	EVERYTHING	P_5S69	3257	1	1	1	0	1	1	1	V8V93_16575	acyltransferase	maltose O-acetyltransferase [EC:2.3.1.79]	MPNQLRTLLFYLLYPLISWLPAHGPINRVRGKLVAPFLGACGKRFVLGQSVRIYKPQRIVIGDDVTINSGTYLIGSTATIFIGDGTHIAPRCFLETMNHVFDNPDMPIRMQGSESADITIGKECWLAYGVVVLPGATIGDGAVVGARAVVTKDLAPLSVNVGTPAKKLRMRGTGA	ExpAA=14.72	First60=9.92	PredHel=0	Topology=o	SP	0.274388	0.723547	0.001081	0.000295	0.000267	0.000403	CS pos: 24-25. Pr: 0.4941
44616	GC_00004928	EVERYTHING	P_5S69	1134	1	1	1	0	1	1	1				MASKRMWFSGVINRWKQCKAEFTRWAYGVKDGYDNC	ExpAA=0.00	First60=0.00	PredHel=0	Topology=o	OTHER	1.00001	0	2e-06	0	0	0
44651	GC_00004963	EVERYTHING	P_5S69	3450	1	1	1	0	1	1	1	V8V93_17510	tetratricopeptide repeat protein	uncharacterized protein	MKRVLVLSLLAFFPLMSACSPHPPADPLVAGVLSDNIGQHSMAQDFFEEAANNGDPRGAYRLGERAEKGIGGKKNMAAAVRWYREAQKLGYPQADFKLGVLYIEGKGVPKDAGMAAEHFSRAAKGGSPYGAIYMSMLCLDGNGVEKDSVQAYL	ExpAA=0.39	First60=0.38	PredHel=0	Topology=o	LIPO	0	0	1.00003	0	0	0	CS pos: 18-19. Pr: 0.9958
44655	GC_00004967	EVERYTHING	P_5S69	779	1	1	1	0	1	1	1	V8V93_03925	ABC transporter ATP-binding protein	ABC-2 type transport system ATP-binding protein	MITMENIRLGIDGKDVLNGIDLHLESGDIYGLLGPNGAGKSTTIYALLGLRPYSGGHVRILGGDPAEDPIPIRRQVGVMPEKAGFYEWMTAPDYLGWYAHLYGFEPAAGELDALLDRVGLGAKKGNPVATYSRGMRQRLAVARALLPHPRLLILDEPTNGLDPKGRREVHDLLVEYARTNEAGVLLCTHLLDDVDRLCNRIGIIEGGRTRIEGAIGELLSQTGRELNHRLRLEAEPDVSDLPDGITVLDNENGWWRVRTRSGDVAGLWGELWRRGWRIQEIRSEASNLEALYMRHTGRNEPSAQEVTQ	ExpAA=0.01	First60=0.01	PredHel=0	Topology=o	OTHER	1.00002	1e-06	0	0	0	0
44673	GC_00004985	EVERYTHING	P_5S69	2878	1	1	1	0	1	1	1				MMKNIFKTVRVLLSVLFSFILAFYSVFFLVWHTTETHMYNLQGNALVYSMIIAACLYSLPRLWWSVMVLPRSRSKDSEFWPWAKNVVSKIPSYFRR	ExpAA=42.90	First60=37.63	PredHel=2	Topology=i9-31o46-65i	OTHER	1.00003	0	0	0	0	0
44674	GC_00004986	EVERYTHING	P_5S69	2037	1	1	1	0	1	1	1	fig|641491.22.peg.2199	None	[citrate (pro-3S)-lyase] ligase [EC:6.2.1.22]	MVLQGFRAIATRQELSEAEALLRASGLSMPDGIDTGIGFFEDGRLGGTAFLAGATICGVCVDAAHRGRGLASSLVGRILSQALVDGIRRVCIFTKSNEAPKFASLGFQLVASTEKAAMLEFGEPDYAAWSRRTAETLQQSRRTMPKHSGGRFGAVVVNANPFTLGHHALVAEAAARCAQVVVFVVEEDASSFPFEDRLELVRRGASDLKTVVVVPGGPYMVSRASFPAYFSGREAHAAVHAEMDARIFATRIAPDMGIGIRFVGSEPYCPATATYNEVLRRVLPEYGIAIEEMPRQCAAGEIISASEVRRIMRDGNLPSRIPELERLVPPSTLQFLLSDKGRSIAENLRGKTGRH	ExpAA=0.17	First60=0.10	PredHel=0	Topology=o	OTHER	1.00003	2.1e-05	0	0	0	0
44675	GC_00004987	EVERYTHING	P_5S69	3592	1	1	1	0	1	1	1				MEKQLSELKAMVTKLAAEVSTIKLDAADTRIHLKATMGDVNSLSRQVQTIDKLVDAVQKVEAQVKEQKATTEAKKMSMTEIGALYKKDPVAARRAMEAQGMKIDTGWGGNPWINRDVTEQKRIRSIDPELADRLEAQAAAHYAASIR	ExpAA=0.00	First60=0.00	PredHel=0	Topology=o	OTHER	1.00005	0	0	0	0	0
44682	GC_00004994	EVERYTHING	P_5S69	1148	1	1	1	0	1	1	1	V8V93_05805	3-hydroxyacyl-CoA dehydrogenase family protein	3-hydroxybutyryl-CoA dehydrogenase [EC:1.1.1.157]	MSEISTVLVLGAGVMGRAIAQHLACAGIETTVFSRTRRTLDTCRGQIRDSLTTLAGQGLASEADNAAALSRITYVTDMAEPAGKVDLVIETVSENLPLKQKIFRELDGLCPAGTILATNTSSFDINEIASAAVNGPERVLGMHWFHPPNITPGIELIPGAATAPGVLEVLEAFCRAVGKVPTRCANAPGFVANRIQMAMVAEALKIVAEKLATPEEVDRIIRSTIGFRLGAFGPFEIADMAGTDTYLAIMHYMREKLGWDNGQAIALLTTYTDRGRFGLKAGAGFYDYDEASAARVLKLRDEFLSRRLALFNEENSERNP	ExpAA=0.53	First60=0.50	PredHel=0	Topology=o	OTHER	1.00003	7e-06	0	0	0	0
44689	GC_00005001	EVERYTHING	P_5S69	777	1	1	1	0	1	1	1				MKIHKTLLPAVAVILLLATAAVAAPAPVTLDLGPDAGNPASPIMGDHLRFWSTITNNGTRPVRGLVAWISLVEVDKGNEQPMDLEDWSAHKAVAGATLEPGGTLRTDWPMRLIRSGDYRVIVSVTDRGGDRVYTSPTVQFHVRQKPMLKAGRVVAVAAGVPVILLALLLVLKRRQRARHG	ExpAA=42.51	First60=22.14	PredHel=2	Topology=i7-29o153-171i	SP	0.000275	0.998993	0.000158	0.000198	0.000175	0.00016	CS pos: 23-24. Pr: 0.9815
44728	GC_00005040	EVERYTHING	P_5S69	3109	1	1	1	0	1	1	1	V8V93_15850	DUF488 domain-containing protein		MVYKRQKLLLAILLEATSKITIDELAGAVAVLNSNSSTIAHQHLFDFVDTSKPRSLQLEKDVTTLVSNNLITTDGDRLDNKLSKEARAIAFEIPLDELAEIKKQLHVFWELTPNERIKKAQDVLALKPSTPASVETISIFTIGYEGDSIDSFFKKVLNAGLKAIIDIRKNPISRKYGFSKKALKALCSDIGLDYYHFPEVGIATDLRKNLKSNTDYETLFEKYEETTLETTTESQKEIIIALQKKPSVLLCFEADSHLCHRSRLASRLAKETHLQVRHL	ExpAA=0.02	First60=0.02	PredHel=0	Topology=o	OTHER	0.883185	0.116139	0.000423	8.8e-05	7.1e-05	0.000109
44740	GC_00005052	EVERYTHING	P_5S69	2947	1	1	1	0	1	1	1	V8V93_15045	YrhK family protein		MPHMFANRPRLYNPLRDSEDAEAQFRWATVNAVLYKAGGLVFILGSVLFFPSLQRYSDIGAWTFLAGSLLYLVVTAHDYFEVRRNWRRKDEHTPYDVLERVAASGYLLGTLLFTVGSVLFLNTVDRTAAGAWCFILGSLLFVVGSGINILQILRSDNIVTMQLMNLTAVSFVVGSVLFMVASIPYLWDFQAQADRVHMFRFLAWQYLAGSVLFFMGGVFDYRRACVLVRETLEAIDEED	ExpAA=130.39	First60=23.26	PredHel=6	Topology=i32-54o59-81i102-124o128-150i163-185o200-219i	OTHER	1.00002	8e-06	0	0	0	0
44788	GC_00005100	EVERYTHING	P_5S69	3595	1	1	1	0	1	1	1				MESTSKHITLPTQMYNRVSRVAEQTGAPFSRLVLAALNEMLPLWEKGLAGFYIDNPQTFEHQVRAYLHEAERKRSQRSLNELLGKAE	ExpAA=0.02	First60=0.02	PredHel=0	Topology=o	OTHER	1.00006	0	0	0	0	0
44795	GC_00005107	EVERYTHING	P_5S69	2346	1	1	1	0	1	1	1	V8V93_11920	MarR family transcriptional regulator	MarR family transcriptional regulator, 2-MHQ and catechol-resistance regulon repressor	MTQSTISDISRALIEIAWHFGPKGLNGECCENLTMPEFIALDKISTTSQCAVQDVGYSLGFTKSGATRIVNRLEKKGYVQKIKSHEDARICCVEITKSGERVLSSANTRYMEQFHTIAAKMPEHSVADTVNMLKAMATALKG	ExpAA=0.00	First60=0.00	PredHel=0	Topology=o	OTHER	1.00004	6e-06	0	0	0	0
44819	GC_00005131	EVERYTHING	P_5S69	1150	1	1	1	0	1	1	1	fig|641491.22.peg.1271	Phosphoglycerate kinase (EC 2.7.2.3)	phosphoglycerate kinase [EC:2.7.2.3]	MSQRLHMRPLEELNYADKRVLVRVDINSPLDPKTHRILNTNRIEKSVPTLSHLLDNGAALGILAHQGDTLNYRDLVPLEEHAGVLSGLLGREVGYIDDVAGPAAVEAVKALKPGQALLLGNVRYLTEEVSSFENAVTLKPSEMLDCYLVRRLAPLFDIYVNDAFAAAHRNAPSMVAFQEVLPSAAGRLLFDEVAALRKVMDAPARPAVFLLGGLKISDAFSMMLKVLETGAADTILTCGVTGIIMLMAQGADVGEAMRTFISDRSLDVFVEPARTYLRDYPGRIEVPSDLACQVDGGRVEMSVAALPGTDIYPDIGRDTAERYARIIAAAGTVFVNGPPGVYEDEAFACGTKRLFEALRDTDAYTVVGGGDSVSAAARFIDLKDLDYVCTAGGAMVRFL…	ExpAA=1.65	First60=0.00	PredHel=0	Topology=o	OTHER	1.00007	0	0	0	0	0
44856	GC_00005168	EVERYTHING	P_5S69	1115	1	1	1	0	1	1	1				MDVFLERATPTTQTRFAFDNDNGLIVFAKCINLFSAYCPILSLIGNLKLFIIKCWIAHFIKESPSPVFK	ExpAA=20.59	First60=20.59	PredHel=1	Topology=o23-45i	OTHER	0.999772	0.00022	2e-06	1e-06	0	3e-06
44884	GC_00005196	EVERYTHING	P_5S69	3261	1	1	1	0	1	1	1			polysaccharide biosynthesis transport protein	MSFTSDTPQEYLDLKKLTLRFARRWKTIVLFVAATVAISLVVALWRPESISSQSFLVTPIVNSLNLSKELYEFTREFIKTDGLQIALASKLGTTDSFRIEGIFQDNSGTITINCIAQDRDVATAAANDVLPVVAEVTAPLLATYKHRYADAAQFFSKSDERMANIELSLAKTKRTLMDSAKDYDKQNELWIETIDQLQATNLQFRQLQNNFDAGYKKSLQDIQVPMIRLITKPHILKPKTKLEQAIIIFAACIGGLMAAILWIIISDWVGTTRKLLRAEKNAS	ExpAA=41.86	First60=19.87	PredHel=2	Topology=i28-45o244-266i	OTHER	1.00001	1.2e-05	0	0	0	0
44892	GC_00005204	EVERYTHING	P_5S69	1113	1	1	1	0	1	1	1	fig|641491.22.peg.1233	DNA adenine methylase (EC 2.1.1.72)	DNA adenine methylase [EC:2.1.1.72]	MPIIPFLKWAGGKRWLISQDQLKPPATYQRFIEPFLGGAAVYFQLSPETSLISDISPELIEFYRVLRDSPNDLIRAMESHQREHSKEYYYIQRSTNYDTPLERAARFLYLNRTCWNGLYRVNRNGEFNVPIGTKNKVILDTDDFFGAAAALKNSEIRCSDFENIIDEANQDDFVFVDPPYTVKHNNNNFIKYNESIFSWADQVRLYEAIARAANRGSHIVICNADHKSIHDLYSGIGEYRQLSRHSVLAGRADKRKKTTEAMYRINFN	ExpAA=0.00	First60=0.00	PredHel=0	Topology=o	OTHER	1.00007	0	0	0	0	0
44922	GC_00005234	EVERYTHING	P_5S69	660	1	1	1	0	1	1	1	V8V93_03330	WbqC family protein		MIVVSGHQPAYLPWLGLLHKASLCDVFVYMDDVQFLTRDFNHRNRVVTPSGQVLWLTVPVDRKGSPSDRLADIRIGRSQDRKGWQEEHSLTLRSCYGKAPYFKEYWPFFEWLYHDSEWTRLADLNLAMLKQAFDWFGLSPRIEIGSECGFTGRKSDLVLEHAETFGAEVVVTGAMGRDYIRIEDFEGKGIKVIFQEYNHPEYSQGRHAFASPMAFVDLLFRHGPQSAEIAFGQNMIKDELL	ExpAA=0.28	First60=0.28	PredHel=0	Topology=o	OTHER	1.00006	0	0	0	0	0
44932	GC_00005244	EVERYTHING	P_5S69	3283	1	1	1	0	1	1	1				MSVVHRLSAPLWETLCRHTSFYVFILSTLLFVIAHHTGFLNPYIINDDTRQQIYWMQRWVDPSLYPKDILNEYAMRYVPWGVQSLYYAAATIMSPLLFSKVLTGGLFVLMAMCAFWGGKYMVDEELGLSMVAAYWMIPAFLHSISGGLSRAFAGPLMLLFILAWVRRSRWLMAGTLLLQALFIPYIFILCGVSIGLGMLAWRLGVASAPPFLAKWQDYVISVLACCGLLAWRFQMHQAGFGPIASMADMIGRLEFSEAGRFGIVPVPSIFWELFVRPFELIAPFHRGGPVVGGLGVAVCVGLFFFGGQGFPWQRIKSSADVWLSVGVASILLYAVARLVLLQLFIPSRYLEYTMNIVYCCFLGCALVGVYRYFHLKRETFMFGLLIGAFVIGCIRLQGV…	ExpAA=211.69	First60=21.75	PredHel=10	Topology=o20-42i96-118o143-165i178-200o215-233i253-275o290-312i319-341o351-373i380-399o	OTHER	1.00002	2e-06	0	0	0	0
44944	GC_00005256	EVERYTHING	P_5S69	1487	1	1	1	0	1	1	1				MQLRHLLIKTVKWFFLSIGGLCVLLLVGGWLFSNIISPPHDTDDVMLQNFADNRAVFEQVVSELQQDDDIRRVDDNWYRLADGKARSDNPDRIARYRKLFKKISTERGIYASYSPNGNPRILFLSSCIGMVTGGSSKGYLYEPHPEGEFLLVDNIDGYDQQKGLWRSYWAVHRKIEGAKGWYLYCDFDD	ExpAA=21.12	First60=20.88	PredHel=1	Topology=i13-32o	OTHER	1.00002	7e-06	1e-06	0	0	1.3e-05
44946	GC_00005258	EVERYTHING	P_5S69	2865	1	1	1	0	1	1	1	V8V93_14595	ImmA/IrrE family metallo-endopeptidase		MFDRTTLGRRALKGAMLLRKKLTIPQDAPICIYDFAEAHEVLVWFTGGSSFGGMYSKEKNTILVPALRNSPRQVFTAAHELGHWFFNHGTKADDLHTIGCAEADSEDELLVNLFAGHLLMPIHCLKNEFGRRHITIQVCTPIEIYRVASQLGVGYQTLVNQLYYTFEMINQDHFKALSKATPKSIRSEVLPNKIATDHLIYADAQWDNSIAIDLQVGDCAYVPCQLDKHDKNFSILSHNQHGCLIQASNQGISIIDSENGWTNSLRVSRKEFSGRSIHRHFGDPDD	ExpAA=0.04	First60=0.02	PredHel=0	Topology=o	OTHER	1.00004	0	0	0	0	0
44986	GC_00005298	EVERYTHING	P_5S69	2684	1	1	1	0	1	1	1				MNLLHAAIINIPVCFGKNGRRKGLGGSGQGAGPRSVAGKGRRLGKGFSRGKQEPFPRSRGGMEETP	ExpAA=0.00	First60=0.00	PredHel=0	Topology=o	OTHER	1.00006	0	0	0	0	0
45000	GC_00005312	EVERYTHING	P_5S69	1086	1	1	1	0	1	1	1				MRDASWAADAEGIGVPGAGRIRRGTNRREAKTEAETGHVG	ExpAA=0.01	First60=0.01	PredHel=0	Topology=i	OTHER	0.999974	8e-06	8e-06	0	0	0
45004	GC_00005316	EVERYTHING	P_5S69	3249	1	1	1	0	1	1	1	V8V93_16535	SDR family NAD(P)-dependent oxidoreductase	mycoketide-CoA synthase [EC:2.3.1.295]	MTSLLYLTNIPQASTEAPISDSAFILDQSFLAPAAVQASRLHEATEVYLRSTQLLAPEFESAAKALEGSRVWVEILPSELLDVQETLSSLQKFSAMAIVPVTGNHAFAKTWLEANPEGSIALKGVESSGLVSADSIQVLYSAVGKEAGGASIYVWGGLGTSEAAAAFIGSGAAGVVFESVHWLNSVMGLTDVGKDKIRKLRYDSTTVVGTSTGMPWRFFDKGNSKAVRQLTKTVDCLGDKKPEEAGRQLALEVMGQAVEPLSSDFSAAELIPLGPEAAFASSFEKKYGSSMSAFTKFAADIRSLLESSPQRLKRFDASPAAASLGVNYPIIQGGMTWITDNFAFAREVERAGALPTITLGMRNTRNLEQDFGAIHEEMGDRPYAINALLLDENPFRDEQ…	ExpAA=0.41	First60=0.00	PredHel=0	Topology=o	OTHER	1.00005	3e-06	0	0	0	0
45015	GC_00005327	EVERYTHING	P_5S69	3264	1	1	1	0	1	1	1				MTFQSGENKEKAMTRPVSYQHSKHLCVIAAAILVAHTMNFGALGIAAVLVYIPYALSRPAFAIAMVILVLSVMPPVPRSVGWEEIIFCLTFATAIGRWFFPFCKNPRIPATPVTGTSLAFLGLAIASILPASLAGTPMSLWFRGIAPFLTFTIFIPALNDLKTKEARRVIVTALFLSGGMFAVQILMVIPQAWMPASTTSHWIALRAKLPANAFQPAILAAGSFCVGQLALPPSQIHRRYILWFIFLTAAISLTFLRSMILILAILGFLAVMINFYMNPYIIPRVLGKGIKLVAMLAVCFAVSLFIPAVLNFYLLVFKTFTMRFGTGEYSYLESGRYLEWGAILKLAGSTDLWRLVTGWGLGKKITFFHIYLGKELTYGYTHCILSYILLTTGCIGYAF…	ExpAA=262.76	First60=28.42	PredHel=12	Topology=o27-49i54-76o81-100i113-135o139-158i171-193o239-256i261-283o293-315i383-405o425-442i449-468o	OTHER	1.00003	1.1e-05	0	0	0	0
45016	GC_00005328	EVERYTHING	P_5S69	3259	1	1	1	0	1	1	1	fig|641491.22.peg.3493	UDP-N-acetylglucosamine 2-epimerase (EC 5.1.3.14)	UDP-N-acetylglucosamine 2-epimerase (non-hydrolysing) [EC:5.1.3.14]	MVPVIYALKEASDAFEFATCVTAQHREMLDQVLELFGVTPDFDLNLMRANQSLEQITSLVIHGVGQVCAEYKPDVLLVHGDTTTTFAASLAAFYNRVPVGHVEAGLRTWNKSSPWPEEMNRCLTGALSSLHFAPTEQARQNLIKENVSEDRIDVTGNTVIDALLHIAQRIDGDARLTQKLESEFPSVDWSKRIVLVTGHRRENFGKFEGICKALEELAGRPDVEILYPVHLNPNVRIPVFKCLENVPGVHLCDPVEYLTFTFFMMKATLILTDSGGVQEEAPSLGKPVLVMRDKTERPEAIEKGTALLVGVEPDSILQAANRLLDDPDAYAAMAKAHNPFGDGRAAHRIITRLRNEESL	ExpAA=0.01	First60=0.00	PredHel=0	Topology=o	OTHER	1.00005	0	0	0	0	0
45036	GC_00005348	EVERYTHING	P_5S69	3648	1	1	1	0	1	1	1	fig|641491.22.peg.3907	UDP-sugar hydrolase (EC 3.6.1.45) / 5'-nucleotidase (EC 3.1.3.5)	5'-nucleotidase / UDP-sugar diphosphatase [EC:3.1.3.5 3.6.1.45]	MATRREFIQLSLTALLGAGLGAVPFFPTRPAQAAPGSLVAQAGTPNPNGAFDQLYWLSGDALAGPVSVISGASLPIESSANKSKMLHIMHFNDLHNMISLPNTKKGTTHPFSQMVALVEARRAAAGPDDIVLLLDAGDDHTGSVFDELVGWSTDEYVVDPAYTVYTAAGLDCGALGNHEFDRGAAVLRKGIREAARFPLLSANLFGSAHLASGRDYYPAVIGVAKGVRIGLIGLTTPVDTHTKTEKDPGLDVGSPVRAVRNLVPELSRHVDLLVVLSHCGYGLSDSRSGKAGADRFLSEGDKLIAEAVGQTSSCPALVIGGHTHTALNEDGLAPENVVHGVPIVQAGGRASHMGEVTLALNPGGKQKVEARLHKIKKRDRRVAEGDAKYAGLEHDGDFD…	ExpAA=17.50	First60=17.43	PredHel=1	Topology=i7-26o	TAT	0	0	0	1	0	0	CS pos: 33-34. Pr: 0.9111
45043	GC_00005355	EVERYTHING	P_5S69	3244	1	1	1	0	1	1	1	V8V93_16510	radical SAM protein	Fe-coproporphyrin III synthase	MSKRSQISPAVITKLFLRHARHPWIAKKLVALQADKWLFNLTHSRLDEGYAKKIHQFSVRITDVCNLRCVMCGQWGENGFLRGKKLSDLKKAEVSPARYIELLDDMVANGHHPNVYLWGGEPMLYDGTLDIIGHASRLGLPPSIATNGTKLQKGIDCFTDSPLYLLQVSIDGHNAELHNGIRRPGNLDVFGAIMDGLSDMRDARERKKNDLPFIASLTTISRDNHDHLLDIYENISPMVDFLVFYPSWWIDEPSANAHAVDFERRFGQKPTLHRGWIGGWKPDNYALIESQMQAIRRRSARLGTPPAVFIPNISGVDNLREYYTNHRNSFGFDQCISIHQVVEIDSNGDMSPCRDYHDYVVGNVKEHTVTELWNSDRFRTFRQSLHRDGLMPVCSRCCG…	ExpAA=0.01	First60=0.00	PredHel=0	Topology=o	OTHER	1.00006	0	0	0	0	0
45067	GC_00005379	EVERYTHING	P_5S69	3210	1	1	1	0	1	1	1				MRFGARYVALFFLCVSFGLFAGCQTLSLKKGPAAPAQTTASSQQIARTSDIDGEWLTLFHNQGNDYFLETRISTEPGRIHLALSGEGKVMNMPTSGGRVAAVKAVPRVLSGRWDSEAGAFDVADQGGANPIRLIGVFGARDRFAAVVVGKGWQNASLLIGVRKKGRDDLEALMAKADSKLGKILSHSSLGTLFNVLRIKAQGRGCTKDETAWAKQIQEAADEAGKIKGKVNIGALATAMFNDEHFRSVFGEPFHEMGLEEGQALADKLGQTQGCGQVNTRSRLSRDVMNAVVMILQNRSPLTRDYVMINNAAAQVVRNWMAGNESRFEAITQAYAGEPTAGLKKVNALVATSERMGRHIWPPQAPGYGDQVHAARTVLTKNEFLQGLDREMAKGANTLE…	ExpAA=20.07	First60=20.07	PredHel=1	Topology=i7-28o	LIPO	0	0	1.00004	0	0	0	CS pos: 22-23. Pr: 0.9946
45072	GC_00005384	EVERYTHING	P_5S69	639	1	1	1	0	1	1	1				MLCLLLVVGCSPTNGLPMKFTAADFSQDTEKILPQHDFSFATLAGKKVYFDINFDKEGEFFIEDYNIVSLKKTQNEFKQSNALKDKIVSLFKESKVDMVSSPEKADTSVVVDVTKISSAFENFDCEWDNFGFNLDNWAKMNWGIVIEANVSINGGSPHLFRRIVVLNKDVKLKRTGTYLVVTAHTDTELTTKMHATYADGAALANCAIVQKQKFTAALFAFVSNDWAGNITIYDPHTGAKEKSLSFDSDQDWDDVWTGKITDEKKAKALDYYGTPRGYFTILAYDLMEFIFEEAAMAEDTVNG	ExpAA=0.02	First60=0.01	PredHel=0	Topology=o	LIPO	0	0	1.00005	0	0	0	CS pos: 9-10. Pr: 0.9955
45074	GC_00005386	EVERYTHING	P_5S69	1114	1	1	1	0	1	1	1	V8V93_05630	DGQHR domain-containing protein	DNA sulfur modification protein DndB	MITTNRIKEIGKYIEKGGYFPTNILVNLIESPRWDAISSKQNTDPNIKFGWITLPKKYRSAWIIDGQHRLYGYSYLEDEYLDQSLFVLAFEKLSTHKEADLFITINNKQKSVPKSILVSLMSDLKIDSKIPKERISALSSGIVKMLNAEPSSVFFKRFKIEGVAGGGLRNLTMPEFVNGLTRSGLVGKVVLNTLVPGPLAAGTDKETFKKATRILNLYFEEICNAHPERWDNGNPSYIAVNPGIRAHLLLIDEIIRYRGFKDELEFDSMPTDEIASILIESTTPVRSYIKTASDEQIKEDFSRKFGEGGVKEYYWRLCELVASKYADFGSEDFRDYIQQKKDGRAEAAHLDIIKLTEDITDYVIANLKHVYGEKELPSGEKAYWAEGIDNRRAKEKAYA…	ExpAA=0.03	First60=0.00	PredHel=0	Topology=o	OTHER	1.00004	0	0	0	0	0
45075	GC_00005387	EVERYTHING	P_5S69	664	1	1	1	0	1	1	1	V8V93_03350	acylneuraminate cytidylyltransferase family protein	CMP-N,N'-diacetyllegionaminic acid synthase [EC:2.7.7.82]	MTRQPVLTIIPAKAHSRRVPGKNMRCVGGVPLMVRAVEQARTSGVCGLIHVATDDEGIAALAREAGADVPFLRRDDVDDVTSVGRAAANALRRYREELGARFDYVCLLLATSPLRAPEDIVGCRDLLLADPGLDAAGSVVQAEKHPAWAWTVDAAGRMVSLFPELRDMEREDLPPAYFYDGAVYWAKADFFESVDGNQYRGGIAPYVMPPERAVDVDTPLDLALADLLARKEDAPC	ExpAA=0.00	First60=0.00	PredHel=0	Topology=o	OTHER	1.00004	7e-06	0	0	0	0
45081	GC_00005393	EVERYTHING	P_5S69	2035	1	1	1	0	1	1	1	fig|641491.22.peg.2197	Citrate lyase beta chain (EC 4.1.3.6)	citrate lyase subunit beta / citryl-CoA lyase [EC:4.1.3.34]	MKTFRTMLFMPGNNPGMLASAGNLGADSVILDLEDAVAPGEKDAARILVRRTLTDLRPENVTCVVRINGLDTPYWRDDLAAAVTGGTDVILLPKCEHPDMLREIADFIGTSSRNGGAIKIMALVESALGIENASAIASFGGPLIGMLLGAEDLTAGMGAKRTPEGDEIAYARGRMLMACKAAGIAAVDTPFPFVTDMEGLAKDAAYAAQLGFSGKALISPHHVHAVKTAFMPTAEQIAWASRVIETAEAAERDGKGAVSLDGMMIDLPIIKRAKSVLQMAE	ExpAA=0.76	First60=0.00	PredHel=0	Topology=o	OTHER	0.997498	0.002506	1.2e-05	3e-06	2e-06	3e-06
45089	GC_00005401	EVERYTHING	P_5S69	3164	1	1	1	0	1	1	1	fig|641491.22.peg.3385	Glycosyl transferase, group 1	alpha-maltose-1-phosphate synthase [EC:2.4.1.342]	MPKRMLCLLTNLLGGKVISAKLKRTLEDMELLEVDAVYFDVTDYATYPLPRLLRLSSILEAAWVISQKVKDVDFSSYDVILVGSFEMLWPVRKYAGSIPTLVCLDSTPVAARSLIALERSSLKEQFKKNVLFLLYKGMFGPIFRKLKACFPRTDWCARSLAEDFRVVPERIVTCYPPLDLDRWKPKEGYSPADQPLRLLFVGNDFTRKGGEELLRLFEETLSPWCTLTIVSSDAGLDGRAFPPGVKRRTNIPYDEMPALFRQADVFVFPTRRDQLGLVVTEAMACGLPVIARSVGGLVDIVKDGWNGYLMPYDAPMEAWGDRIMALVHDRDKVNEMGGNSSTLAHDLFSRSLFDEKIQGTVRAVLAGEQFSGGPE	ExpAA=0.07	First60=0.00	PredHel=0	Topology=o	OTHER	1.00005	0	0	0	0	0
45096	GC_00005408	EVERYTHING	P_5S69	3247	1	1	1	0	1	1	1				MKNFDFTGIWQTRYLIADIVIHVEQKGRKVSGYAEVFGFMGSKDLYHFLGEVNGMNVHASHYKGRRFVGKALGKNSAAGILTTISGSKLSLKAKRVSMNPQVI	ExpAA=0.08	First60=0.02	PredHel=0	Topology=o	OTHER	1.00004	0	0	0	0	0
45108	GC_00005420	EVERYTHING	P_5S69	3266	1	1	1	0	1	1	1	V8V93_16620	NeuD/PglB/VioB family sugar acetyltransferase	acetyltransferase EpsM [EC:2.3.1.-]	MTNSPICIVGAGAQAKYSLDTMGLLGLEAAAVIRFSTEHTEFVPDNIPVYDGGRDALDSKEFEHCAFIMARPNNREKLGLIQWAREQDRELVTLIHPKAVISHSATIGQGCLINAGAVIQPHATIGDGVMIHANVVVEHDAVVEECANLAPMAALAGWVRIGTCATVFTGARCIPGVQVGADSIIAAGATVIENIPEKSLAAGTPAVIKKSMD	ExpAA=0.13	First60=0.03	PredHel=0	Topology=o	OTHER	1.00006	0	0	0	0	0
45137	GC_00005449	EVERYTHING	P_5S69	3276	1	1	1	0	1	1	1	V8V93_16665	glycosyltransferase family 1 protein	mannosyl-N-acetyl-alpha-D-glucosaminyl-diphospho-ditrans,octacis-undecaprenol 3-alpha-mannosyltransferase / alpha-1,3-rhamnosyltransferase [EC:2.4.1.349 2.4.1.-]	MNMTIGVDARHLNGAMHGTVRYTIKTMQHMVQSRRCRFVLLSNKPIVNPFENKDAVSIHIDSAFSWMPGAVWLAFRAGHLLCTLNVDAFWGPLHALPLCGMSDIPRIVTIHDLAHLYYPESMTWKNRIIHMVYFSRTVAKATRIIAVSQTTRNALKKEFGPKVAAKTSVIYEGKSDLPPSSRSPLIKGDYLLCIGSVEPRKNIAGAVEAFRLLIQDYPRLRLVVAGGHGWKQASLYKSIEKRGLSEKVQFTGRCSDAELSNYIAHAKIFLFPSLYEGFGLPLLETLGQCPAVISDIPIFRELGQHLSGLQFADFQQPSLAAAVIRRVLKETFAQKPEFASSSAARLLSWGTCASRHEDLFMQPRLH	ExpAA=0.40	First60=0.02	PredHel=0	Topology=o	OTHER	1.00006	0	0	0	0	0
45146	GC_00005458	EVERYTHING	P_5S69	774	1	1	1	0	1	1	1	fig|641491.22.peg.872	putative integral membrane protein (dedA homolog)	membrane-associated protein	MRRPVRLPFREPPLTANLQQEPSDVIHQAVAWIVAVVGHWGYPGIVVLMALESSLFPFPSEVVIPPAAYLAASGRMSIGMVVLCGALGSLLGAVFNYWLALTFGRPFFERYGRRMLVNPESLARAERFFARHGHISTFTGRLLPVIRQYISLPAGLTRMNFPAFCAATVLGSGVWVLVLAGLGYCFGRNERLVLRNLHWATLALAVVCAAILLAYRRWWKGRQARNAERRTGV	ExpAA=89.11	First60=22.38	PredHel=4	Topology=i29-51o78-100i160-182o197-219i	OTHER	1.00001	1.3e-05	0	0	0	0
45189	GC_00005501	EVERYTHING	P_5S69	1534	1	1	1	0	1	1	1				MAWLKRTLMAGRGPGNWFGDGSDGDIRVGSAGAEQSFDGGFTWSTIPGWTIVGSVVLIPSVQDGDMVLVNACNLTVDSGYTLTVMNRCRGLLVYCTGIATISGKALSMTARGCHANPADSTTTSDTPVAPSDGNAVPAEGIILRRLAHGQTDTHTGVLGLGLGLAMLASEANQPIVDGDGLVIAIPRIGGAGAPYNEDIPDSPGYDGSARENAPGGGGGGGNYGANSQTPPSADGTCYAGGPGVGGANAAPGLAPGEYGGPGSAGVAPFASTRNGCGGGAGNPGGLGIKSGEDGEDGVGGLLILIARAIVVVGFAQLAAEGSPGGSGPSGVRSGGGGSGAGAIFVFCASLTGSITPLISGGPGGTATMDGGKGGDGHYSLHFIDP	ExpAA=29.35	First60=2.86	PredHel=0	Topology=o	OTHER	1.00005	2e-06	0	0	0	0
45207	GC_00005519	EVERYTHING	P_5S69	2344	1	1	1	0	1	1	1				MQDEKKTSFFKKIFGQKSSCCSLELEEVDSNEDKISPPKKTAANCCCCSPTDIDVKKDKDNKE	ExpAA=0.00	First60=0.00	PredHel=0	Topology=o	OTHER	1.00004	0	0	0	0	0
45248	GC_00005560	EVERYTHING	P_5S69	3166	1	1	1	0	1	1	1				MHRAFNEFGSKELPFTHFIHNTAFYYIMLLDFFLFEAFKEDVSSPVVPAKAFQTTLRRRLVDVAAKVVSHAGKTVLKVTAVAMESLHFKELWERCLCAPRFAWG	ExpAA=17.09	First60=17.07	PredHel=1	Topology=i13-35o	OTHER	1.00001	1.5e-05	0	0	0	0
45254	GC_00005566	EVERYTHING	P_5S69	3110	1	1	1	0	1	1	1				MRERIKVLITVKTYPTPSWKHFETVCTAGVREDGSFIRLYPIDFRYRDVVDQFQKYQWIEVDVAPAENDPRPESFKPYMSTIETIGPVLSTKDYWAERKKIIFQKPIKSMCELNLSHVKDCSLGLIKASSIVDFQAIPVERDWVGKAKAAQMQIPLHGERKDLEKIPYNFRYIYRCTDPNCNGHEQIITDWEVGQLFRKMRDSYGEDNALTKVKERFFDFICGPGKDTHFYVGRVNQHWTWIIIGCFYPKIEPPKPPKQLSLF	ExpAA=0.01	First60=0.00	PredHel=0	Topology=o	OTHER	1.00006	0	0	0	0	0
45300	GC_00005612	EVERYTHING	P_5S69	3279	1	1	1	0	1	1	1				MTDNKANHIACRPWLMPVILACSDFFAVTISGTASVLLRYAFGGEFELISYFYLWPSALLFVLAYALMGAYRVLMPLPWN	ExpAA=44.99	First60=33.18	PredHel=2	Topology=o15-37i49-71o	OTHER	1.00004	1e-06	0	0	0	0
45321	GC_00005633	EVERYTHING	P_5S69	3599	1	1	1	0	1	1	1				MALESKKVVWEELSTELGSKWKLKSFNEQSPQTWKSYLENQIEYWDADNPSSERFQYYFGDKGGYEGFLKYEREQYSRYVECHKEWHSLCRVGELVDISIRCCHLYLSRNWTGKLKANNSDLDIVLQSVGESCLFGFGRYEHHYYACDIFQYGTIVADERDYAIASITGRSVSPESIMTHELKTLGKLYWNPRARIMKIDDAAFQVVV	ExpAA=0.00	First60=0.00	PredHel=0	Topology=o	OTHER	1.00006	0	0	0	0	0
45340	GC_00005652	EVERYTHING	P_5S69	2875	1	1	1	0	1	1	1				MLVTANQDEIQMMSGKWEPIYEPALKNSIKMGTPFEIEFREIAGTRDFKYKDREPPRFFFAVITTRQQHSFFLLTQKNKIRYFSEKAAYKWLKDINYFGPCILRSDIEPRSPKDHVGEPTLAQLHGNQLDVEKKKLDDVKMDSTVQKTNSKGN	ExpAA=0.01	First60=0.00	PredHel=0	Topology=o	OTHER	1.00006	0	0	0	0	0
45362	GC_00005674	EVERYTHING	P_5S69	1499	1	1	1	0	1	1	1				MNDIIAKLKAEKKIHEEEARKCEEAIRALRACCPHPK	ExpAA=0.00	First60=0.00	PredHel=0	Topology=i	OTHER	1	1e-06	2e-06	0	0	0
45374	GC_00005686	EVERYTHING	P_5S69	3271	1	1	1	0	1	1	1	V8V93_16645	D-glucuronyl C5-epimerase family protein	heparosan-N-sulfate-glucuronate 5-epimerase [EC:5.1.3.17]	MRKLKHLWQIALRYLRPGSSLSFWYLPVSHDPQFEARGPGRYPVNFRRKAEYKGLDDNGIPIMDYGANIGRQYNACAISQYALGLHALYLDSPTPQAKTLFLQQADWLKENQIESPAGIQGTWPLPFDMVGYRIKGPWISSLIQSQAISTLLRAEAISGDSSYRGAADLAFESIRTPTSQGGVTRFIGDHVIFEEAPSSPPSTVLDGFLYSFWGVYEYALATGSAEAEKMINGALDWLKENIEDYDIGFWSRADVYRKSPPCPASRHYHQVHSFLLSAIGSVFIDNQLQGYAAKWVRQDANLIYRNLAKIYKIAYKIIFY	ExpAA=0.13	First60=0.03	PredHel=0	Topology=o	OTHER	1.00002	1.2e-05	0	0	0	0
45379	GC_00005691	EVERYTHING	P_5S69	890	1	1	1	0	1	1	1				MGMAGNGLTKPSTQTDTNTLPPGLSWRGGEPLSGCCTARTTPKSGRIPPYRKPPLA	ExpAA=0.00	First60=0.00	PredHel=0	Topology=o	OTHER	1	2e-06	1e-06	0	0	0
45380	GC_00005692	EVERYTHING	P_5S69	2699	1	1	1	0	1	1	1				MDAIKAAERGNRMGTQGVNSRAQKTARTLRRNPYAAVTPLSGQTRHPASAGRNRVERVMTVDGKTPIGMTPGGRLECAGN	ExpAA=0.00	First60=0.00	PredHel=0	Topology=o	OTHER	1.00005	0	0	0	0	0
45396	GC_00005708	EVERYTHING	P_5S69	173	1	1	1	0	1	1	1				MRPQSAHEDARIVLGCATKPASRQAGFLLSMERLGRRSRPTAARTPRPLSKAPYAKRNSSGTSGMAPGWVQT	ExpAA=0.01	First60=0.01	PredHel=0	Topology=o	OTHER	1.00005	0	0	0	0	0
45426	GC_00005738	EVERYTHING	P_5S69	2930	1	1	1	0	1	1	1	fig|641491.22.peg.3138	Type I restriction-modification system, specificity subunit S	type I restriction enzyme, S subunit [EC:3.1.21.3]	MPEPLRLGDHCTKIGSGATPRGGKDSYLESGPYRLIRSQNIYNSGFSNGGLVCISEEQASTLSNVEVLPEDILLNITGDSVARTCQVDSAVLPARVNQHVAIVRPNPDEIDPRFLRFFLISPGMQSLMLTYAGAGATRNALTKSMIENFEVPRFPIEVQRGIGRTLGALEDKIDCNRRMNETLEAMARAMFKDWFVDFGPTKAKMEGRPPYLAPEIWDLFPDRLDDEGKPEGWRMTTLGSLTSKIGSGATPRGGKGVYVSEGTNFIRSQNVYDFYFKWDGLVQLSDEDSAQLRNVAVKPDDVLINITGDSILRTCVVDPGVLPARVNQHVCIVRAVKGIPARFLHLWLAQQSAKHWLLGNDAGGSRKAVTKGHLESLPIIQPSTETLEKFSELSSHFYN…	ExpAA=0.26	First60=0.00	PredHel=0	Topology=o	OTHER	1.00004	2e-06	0	0	0	0
45434	GC_00005746	EVERYTHING	P_5S69	3159	1	1	1	0	1	1	1	V8V93_16100	thiamine pyrophosphate-binding protein	2-succinyl-5-enolpyruvyl-6-hydroxy-3-cyclohexene-1-carboxylate synthase [EC:2.2.1.9]	METYYSDDKNVQILVALLKAHGIRKVVASPGTTNMALVGSCQHDPWFEMYSCVDERSAAYMACGLAGESGEPVVLTCTGATASRNYFSGLSEAFYRKLPILAVTFFVSYYGIGNLEPQVVDRSISPKDTVRYKIELPHIKDDADFRFAELKMNTAILELHRNGGGPVHINLATLRGDFPVKELPAVRVINRITCNDEFPQLPKDAKRIAIYVCSHAPWTEAQTKAVDAFCARNDAIVFCDHSSGYKGKYRVLFALVAGQDQYASPLCFPDLLIHVGELSGDYYTYGRMMSLREAWRVSLDGEVRDTFRNLRYIFDMDEQAFFDHYAKNPVSESMAEDEYLNACLAEYARLYAKIPEMPLSNGWIAKNVAPRIPEHCVLHFGVSNTMRSWTFFDVPRSVV…	ExpAA=3.96	First60=0.02	PredHel=0	Topology=o	OTHER	1.00005	0	0	0	0	0
45439	GC_00005751	EVERYTHING	P_5S69	3157	1	1	1	0	1	1	1			beta-1,4-mannosyltransferase [EC:2.4.1.251]	MNELYLYPACSNSDKNKYLHRLSECFVSLGFDVLPWKVALKSFKFRSGICVISWLEDNVGFLDVNPWVAFVKCIIILSALKIKTKKMIWVRHNLKPHDLVRATKLYNTLVKILTAVSDVVVTHAENDRVHNSTIIPHHLYSGEKPADTIRDIDMLYFGVIKKYKGIDRLLGEWPSDKKLILLGRCDDADLKKRINAAIVERDLDVEWRNEFVSDDELNDHISRSKFVILPHLDETMIVSGAFYHAISFGANIILRDGAFARTCQQRHPFVSVYKPGELQDVIKSIDYVDPHVVMKIASEQYGEEACRAAWSRILGQP	ExpAA=4.02	First60=0.13	PredHel=0	Topology=o	OTHER	0.999795	0.000202	2e-05	1e-06	1e-06	5e-06
45441	GC_00005753	EVERYTHING	P_5S69	3265	1	1	1	0	1	1	1	fig|641491.22.peg.3499	Asparagine synthetase	asparagine synthase (glutamine-hydrolysing) [EC:6.3.5.4]	MCGIAGILRFAGNNNDKQLIQAMTDVISHRGPDDHGFLAATPEEAPIPRGKWAHAKSPFPIHFGHRRLSILDLSAAGRQPMASTDGTVWITYNGEAYNYLELRQELKELGYSFHTGTDTEVLLAAYQAWGAEFISRVNGMFAFALLDLRENRFFLFRDRFGIKPLFYHLNGSRLLFGSEIKCLLQSPDVTRTVNQQAVRSYLCSQILDHRPETFFEGINSLAPGHYMSCSLSQRQPRIHRYYNVLERAAAMPAVSSPVEAFRETFERSISYRLRSDVRVGACLSGGLDSSSIVCTLKKLLNEGVSESSSIGNSLVTFTSCHDDPRFDEREFVKAVTDESGANSIHVFSDPEELTQHLATLVWHQDEPFSSPAIYAQYCLMEAARRENVLVLLDGQGGDE…	ExpAA=0.01	First60=0.00	PredHel=0	Topology=o	OTHER	1.00005	0	0	0	0	0
45467	GC_00005779	EVERYTHING	P_5S69	1019	1	1	1	0	1	1	1				MSHNIAGPLGFLCPLVGGRGTLEKDVYEYGFT	ExpAA=0.81	First60=0.81	PredHel=0	Topology=o	OTHER	0.999732	3.6e-05	0.000187	1.5e-05	0	3.7e-05
45470	GC_00005782	EVERYTHING	P_5S69	1503	1	1	1	0	1	1	1				MQILLSLVCLAALLAAILGLIKPAMVLFFVKPEKQTRLKAFGLYAGVFILGVLLLPAVTKPDASDKYLAQLKEEAKQAEQAHLNKKVKPMAKPVELSMNYKLRPDFRVEVTATTNLPDGTEMLLTVGDKDVAAGFLGQDDSSVEKGRISFAPVGPLPNGNYIATVTVPIPRVQPKAVQAIIGSHGEYLTGELVEDGDFGKTIEQEVSFSVKGSSPSPAIIVKALKKDFKREYDALLKFKDNPDFWQYGFGRGGKYYEWLERVQSLDKQYPSQTAFKAGLLFANLPIIGREYMRSKGRETPATESHRKDIEKALQ	ExpAA=41.29	First60=41.15	PredHel=2	Topology=o5-27i40-59o	OTHER	1.00003	0	0	0	0	0
45483	GC_00005795	EVERYTHING	P_5S69	663	1	1	1	0	1	1	1	V8V93_03345	radical SAM protein	Fe-coproporphyrin III synthase	MKRYEAERQFEALVERFVSQAVYCREPGEESPYFPAQVHIEPTNSCNLRCTHCHHYRDEHGRNKYTRKLGLMDVDLFRKILDEIGPLGCSVTLNVQGEPLLHPRIVEMVRIAKGHGIYLSLLTNATRLTRELTTRFLDAGLDRMVFSFDACTKDVYESVRINSKFEPTIANILDFLNENELRGHPTHVCVSGVQQSRTMPHTEEYRTYFGKLPVDKIFLNPMLNLCGVSGTADEIDMARYMDIAPQDRPVCRISWENLVVNWDGLVSPCPVDVNVLAPVGDANTERLQDIWNGERMREFRRAHLTRDYSAIEKNGPVCSACNCLFDEEYDLFKFQGYAVKAIARAAIHHAHHLAQGAAEAGADDEARAAFLRSEREKYPREDPA	ExpAA=0.01	First60=0.00	PredHel=0	Topology=o	OTHER	1.00005	0	0	0	0	0
45498	GC_00005810	EVERYTHING	P_5S69	3669	1	1	1	0	1	1	1	V8V93_18625	PEP-CTERM sorting domain-containing protein		MHKLATLLLTVFILCFTTTSGFSYPITFVHSGIGSGNLNDTYFTNRNFTITAYGDTDDVMRRDRFNALWTGHSAAFIDIDQLGIFQLQIPTQTFVNYSVQVFGFSDSRNISDLFDGPYDLSAATWDMQTSIGPFSGVGFQGVSAHVFYWDGIPTDGGSLFFTPDTSYATFQAIVQTSPVPTPEPSTFMLLFVGLFGLVAIGCMKFGRARIGASA	ExpAA=45.73	First60=22.69	PredHel=2	Topology=i7-29o186-208i	SP	0.000239	0.999169	0.000142	0.000153	0.000138	0.000131	CS pos: 21-22. Pr: 0.9820
45525	GC_00005837	EVERYTHING	P_5S69	3250	1	1	1	0	1	1	1	V8V93_16540	4'-phosphopantetheinyl transferase superfamily protein	4'-phosphopantetheinyl transferase [EC:2.7.8.-]	MILFCNGMRIAVHQASVGTDRHALIEASCHDLTFDAQGFSLVRGKLGAPKLIGKTPPPAISFTTSGETLWCAVSLSRGLGIDVACPEEFMQPYPVPRVFDPTEIKLTETFVHDPLSRLALLWSLKEAVAKALGTGFNTVDPGELTATALYEKDDKLSGTIATPKGELPIVAVPVNNCWLALAQQ	ExpAA=0.01	First60=0.00	PredHel=0	Topology=o	OTHER	1.00007	0	0	0	0	0
45540	GC_00005852	EVERYTHING	P_5S69	552	1	1	1	0	1	1	1				MIIPNHTPKPRWETFYLLKKTIIVLLFLLAGCAHGLPDRFTDADFSPQTAQILPECDLSFASLNGKKVSLDVTYAHDGTFTIEDYDLGNKKKVSAAFKESGALKKYLLQLIKENGMTVVRPSTNEDMHLALHIKKAACILEEANADIAQGLTVSNKADARWGVIVEANLSINNKPDIPFRRIIVFRKSIAADQKIIYLLFTMHGNFESTLTCDAEYLDKTPIAHVAADFKQVVTSVVIPIIDTDAAGQIVVYNPRTGAVDKTITPETPFGQPLLDCIGVCRKGNQMPQNVLYYTTPRGYMTVLAKDLIGFVFEEMVKYSVGS	ExpAA=12.01	First60=11.85	PredHel=0	Topology=o	LIPO	0.001884	0.027706	0.970163	0.000221	4.1e-05	1.4e-05	CS pos: 31-32. Pr: 0.9860
45541	GC_00005853	EVERYTHING	P_5S69	3213	1	1	1	0	1	1	1	EGB14700.1	excisionase/Xis, DNA-binding protein		MSNVLKVKDVARILNCSESLVRTPAMLAALRAFRIGKRGVRFHHDLLKAYIARGQVDQAEKTPITDEGGSRSDLTDRHGIG	ExpAA=0.17	First60=0.17	PredHel=0	Topology=o	OTHER	1.00007	0	0	0	0	0
45548	GC_00005860	EVERYTHING	P_5S69	657	1	1	1	0	1	1	1	V8V93_03315	formyltransferase family protein	methionyl-tRNA formyltransferase [EC:2.1.2.9]	MSAVRIQLLGKGLNQDGWKPVIVLLESLGAACTVHEDHTTLDPSGDMIVLLGYDRMVPESLVAAPRLGTVLFHSSDLPEGRGWAPIYNTMIRGLGLTQTMLYAVEAADAGPIVAKARYPLAGNEIESEVRRIDDRLTLRMLETVLPDLLQGRVEGAVQDEGAATYWPRRTPEESRVTEDMSISDLLRHLRALPESAPAFIFIGARRFQLRLAAAEAGETFDPDRVVIERYYA	ExpAA=0.01	First60=0.00	PredHel=0	Topology=o	OTHER	1.00007	2e-06	0	0	0	0
45559	GC_00005871	EVERYTHING	P_5S69	2474	1	1	1	0	1	1	1				MRQVIPHATRLGVISFFAALFAMLSAIVAITGCGPAVREIDAQREARYAELARLDPAAVLAGRGPATVLLAAMSRSGGVWLEKGLLFPSEVRIVVKNAAFDPSGNRLRISQYYQYPWGPGTDYRENTEAVIPLDGLESFLSPPDPRGSSRCWGVDCNTSTKGAILVHKYFQFIRTDTVSDDKERNETATFWHLYFTVRETAVDAWAALKTLAR	ExpAA=21.75	First60=21.59	PredHel=1	Topology=i12-34o	LIPO	5e-05	0.000402	0.999579	1e-06	0	0	CS pos: 32-33. Pr: 0.9778
45581	GC_00005893	EVERYTHING	P_5S69	3165	1	1	1	0	1	1	1				MAHPCQGWCRPAFRAALREAGAASPPAGDARRWPCRSGPRTGGGRRTRSTARCSRRSCQSDDHRLAVSCADHAYYMADHFFGSVAVVRALVAAAKNGVDDGAAPGHLERLEALDLLVSGLDTMALCRLVVVHDHGVDVQLDHFGAGTPEPPEEKLLKQASGQVGPLLGESPVESFDGVRGGHGLHVRFDGGGITGILGQDVEVGEMATCAVKEKQKTCWKISSMGVPLGFLRTEPKRRLVWGKRSMPRR	ExpAA=0.07	First60=0.00	PredHel=0	Topology=o	OTHER	1.00002	7e-06	0	0	0	0
45584	GC_00005896	EVERYTHING	P_5S69	3269	1	1	1	0	1	1	1	fig|641491.22.peg.3503	Aminotransferase, DegT/DnrJ/EryC1/StrS family	perosamine synthetase [EC:2.6.1.102]	MSSKFIKVATPQVGEEEIQAVVEAIKSGRYASGPRVEAFEEAFSKYVGTSYGVGVSTGTAALHIALEAFGIGKGDEVIVPPLTFFATVSAVLYLGAIPVFADIDEDNLCLSAESCRKVVTDKTKAIIPVHFAGAAARMDPIMELASEKGLIVIEDCAQAHGTMYNGRVVGSIGHAGAFSLFATKHITTGEGGIITTNDEEIAKICKMLRSHGMSDRDTHVRLAYNNRLNEIGAAMGLVQLTKLDDLNARRIANSEYILDEARKLPWANVPVAEGDMVHTYFWCPIMVKPDSGRTVEELKAHLDASGIGYRHRYVNPLYKQPVLKTLGLDYSDVFLPNAEKTVGQVLGLPNHPSLPEEDRERVVEVLKAF	ExpAA=20.44	First60=4.42	PredHel=0	Topology=o	OTHER	1.00007	0	0	0	0	0
45603	GC_00005915	EVERYTHING	P_5S69	1155	1	1	1	0	1	1	1	V8V93_05840	branched-chain amino acid ABC transporter permease	branched-chain amino acid transport system permease protein	MRPKSITRDPYLYIFLAFALYPFYPFLGNFTSLGSELLLFFIFTLSFNLCLGYTALPSFGHGALYGMGTFGAALTFLHLTPGLGIGLSILIGGLTGMLGATAVGWLIRDKKGIYFAMMTVAFSQVMFGLCWRWDEVTGGESGLTGLSRTSFLGLDISGSVPYYYLCFGFFVVCAILIRIIARSSFGMTLQSIRQNPVRATYLGYNTGFYKFLVYALSGFFAGLAGALYCFLAGAAFADIFDWTKSGDVVIATLLGGGTASFYGPIVGSLIFLVCKELISAFWENWLLAYGLFFVLIILICPRGLLGLITDKDHTCGISKEKRES	ExpAA=190.28	First60=42.23	PredHel=8	Topology=o10-32i37-59o85-107i112-131o159-181i212-234o249-271i284-306o	OTHER	1.00001	0	0	0	0	0
45617	GC_00005929	EVERYTHING	P_5S69	1672	1	1	1	0	1	1	1				MDVMTIQFQQNLNDYKSALHTLIKVWDVNKGQDTGRIKIWGDFESLTSKIILQAVSALKLYTDNKFVVYKDRLILSCDFTSINVISRSVLEAYLYTWWLFVDVKSESEREYKILCWRIAAMNFRLSFSPITEEGRRVLESERTQLDGALDRLKNNTFYNSLCDVEKNKILNKINNGSNVRPGWKKIIEDAKLSKGFADTYSYMCDSSHSGQLSSLQIYSAHGDVAQQKRLCRVALNTILMCICRLVRDYSELWELSKEYLILHSGELAIIKKWCEIAESPWS	ExpAA=0.13	First60=0.00	PredHel=0	Topology=o	OTHER	1.00008	0	0	0	0	0
45624	GC_00005936	EVERYTHING	P_5S69	845	1	1	1	0	1	1	1				MESLTTVSRYKSLKEDDTKKNIFIAIIIISILKISTVDFAGYKITVVNNSNTSLGNEFTNNLTNSLKRYRHEVNQSQTQYAAFVVTGMNDQNVIIFFNCLPPFRKVKVRLF	ExpAA=27.76	First60=20.55	PredHel=1	Topology=i21-40o	OTHER	0.999877	0.000123	1e-06	0	0	1.4e-05
45639	GC_00005951	EVERYTHING	P_5S69	743	1	1	1	0	1	1	1				MPGHCRDNGTNERNGLYEPGHGFLQRREFTGTKQKKNIALRFKFPRRGNQARKQMPFRDAHAFGLPLPPEHACLYAGFPLNGSKIRYGFLGQSVKPAPLYEPHIIPQDSAQGGFHIRTGRLAESQYTKCKRIVHISLSGEKFLLPGKEEPPSDKSGSSISFHKS	ExpAA=0.03	First60=0.00	PredHel=0	Topology=o	OTHER	1.00003	0	0	0	0	0
45654	GC_00005966	EVERYTHING	P_5S69	3258	1	1	1	0	1	1	1	fig|641491.22.peg.3492	UDP-N-acetyl-D-mannosamine dehydrogenase (EC 1.1.1.336)	UDP-N-acetyl-D-mannosaminuronic acid dehydrogenase [EC:1.1.1.336]	MKSPYKNICVIGLGYIGLPTSACLASRGVNVHGVDVNKNIVNRINAGDVHIVEEGLDELVKTVVKQGKLEAGTSPVEADAFIITVPTPINEDKTPCMDYVWAAVRSIASVLKKGDLVILESTSPVHTTTRMLSLLQELCPELTFAKDWEDSTQDVYVAYCPERVIPGRTMYELVNNDRVVGGASQACAARAKSLYGIFVEGECIVTNAKTAEMAKLTENAYRDVNIAFANELSMICKDSGIDPWELISLANRHPRVNILQPSPGVGGHCIALDPWFIVDQAPARALLIRTARQVNIEKENFVFEEILGVLAGRINCTIAVWGLAYKPNIDDLRESPALSIARRLVAQKGLRVLVVEPNAESDFVMEGGEMVSLELSLEQADVIAILVGHDQFKQVSSDR…	ExpAA=7.19	First60=7.04	PredHel=0	Topology=o	OTHER	0.999884	0.000165	8e-06	0	0	0
45660	GC_00005972	EVERYTHING	P_5S69	3263	1	1	1	0	1	1	1	V8V93_16605	oligosaccharide flippase family protein	polysaccharide transporter, PST family	MASKLTKNYAHIAVSQGTIVLAKSLLLFILGRELGASGFGVYTLLFATPILISTIATLGVSRAITFSLSGEAHRRETVLGNHAYLVCGIIFMVTACQVVLFSLFPETLFNILGRSEKTASLLIGAAFTLQVANNGILHGVGGFHRLPLGTVLQWAVNLGAIVFFWSQSTLTPSNAGLAYALGLIVFGLYTLRCPEMRGVFRPQKPDIVYFKSCFAYGSKASALTLTSTINLRLDYYIVAYFLSAADLGFYSLATSVCEVFLNVFSRGLDFVLLPWAAKQSANNRIEQTARLTRVTFTLTFLLAIGIFMLATPAVTFFFGQQYEPTVTALKYLLPGLVGLSLSYTLTGIFMGVGQLTPLLWAGTVSFLATLILDIVLIPRIGINGAAMASSIAYWVQAWI…	ExpAA=226.01	First60=41.31	PredHel=10	Topology=i12-29o39-61i82-104o119-141i148-165o169-191i294-316o331-353i358-377o382-404i	OTHER	1.00004	0	0	0	0	0
45689	GC_00006001	EVERYTHING	P_5S69	2873	1	1	1	0	1	1	1	V8V93_14630	helix-turn-helix transcriptional regulator		MEDLKWLLMLLFSGIGNRFLGKRDKNSKKQSVVADSVQPPKKQESQTESQMISLRLIRAVELMNKSNNGYKFLTIPKVAELLSLPRVSQFENVLLGKEEASIDLLKSFSSFFGVNYDWLLEGKGEPFSNPLRRIHDPFDLMDWLQRNPYEYVFFVRSKSSFGEYGIVIKLNEYRYITVDSWWALGARSGEGSYQVYSLYQLIGELKLSGARCCSFDFEEELFWDLLNGKHYPKTYLSPMKHNSFWWDDFTDISGYYPCASGYLEAYGENFVRGQRMVRYFIKEKGYKEYSVHNLAWGKTAA	ExpAA=0.22	First60=0.22	PredHel=0	Topology=o	OTHER	0.989839	0.009922	0.000208	1e-05	8e-06	1.6e-05
45710	GC_00006022	EVERYTHING	P_5S69	3016	1	1	1	0	1	1	1				MTPRVPKPAEASALDPLGLMAPLDAIPPTACAPDSPQNDAPC	ExpAA=0.00	First60=0.00	PredHel=0	Topology=o	OTHER	0.999471	0.000293	0.000217	8e-06	1e-06	2.6e-05
45731	GC_00006043	EVERYTHING	P_5S69	666	1	1	1	0	1	1	1				MTDTVPQWEREFLDFKEQVSLEGRPAPATREPILIWSVTSGAVHLLKRDLFWGLLARNHGYDATMVLCDGSLGACILNNVFGGGKPDRWERTCANCRVIGREIMEASGMPYVMLGDALEPADFDEAEAYAREFDPEKRLHEQLAGVKVGMYSMAALGRYGRCPYPLAVERHAGLIPRFVRSGHLSATASRRLLDRFDPALVVTGHKTYTEWGPIWDMLKAENRAVMICQPGIVAGSVVMKVVRDEYAFGSYALSGPEWEALLARGMDAGRVGELADYVSRYKAGQSQRENFFDGDEPELDDLRRELGLTEDKPVWCVYTHLVWDAQMSEDMVYPGIDTWLRETCRIIAEVTDVDWIIKIHPSEHLNQTESGARELVDEFFVDGLPGHIRVIPATSRVNS…	ExpAA=0.07	First60=0.03	PredHel=0	Topology=o	OTHER	1.00006	0	0	0	0	0
45773	GC_00006085	EVERYTHING	P_5S69	2030	1	1	1	0	1	1	1	V8V93_10270	response regulator	two-component system, CitB family, response regulator MalR	MIDVIIVEDDPMVAAINSEYLSRLEGFNLRGHFGTAKPCLDYLDRQEQTLVLLDVFMPGLDGLELLQHIRNTYTRVDVIMITADRSSNDIKKALRLGVIDYLMKPFTFERFQVALLSYQERRRLLESHAELDQSILDKRIFIREKPSYPKGVDADTLQNIQNSLSSRTESCSMKDLEQDIGLSRVSIKKYLVYLEEIGKVSSHLDYPAIGRPLRKYRWL	ExpAA=0.01	First60=0.00	PredHel=0	Topology=o	OTHER	1.00007	0	0	0	0	0
45774	GC_00006086	EVERYTHING	P_5S69	215	1	1	1	0	1	1	1				MERLWGQRPPNSNSHTPSPWSTFGGNAPQTATLTPPPHGAPLGATPPNSNSHTPPHGAPLGATPPKQQLSYPLPMEHLWGQRPPNSNSHPTSPWSAFGGNAPQTATLIPPPHGAPLGATPPKQQLSYPLPMEHLWGQRPPNSNSHPTSPYGAPLGAKPPKQQLSPHLPIWSAFGGNAPKQRLSPHGGWGEWVRCGFSGGRFDRSVPPST	ExpAA=0.00	First60=0.00	PredHel=0	Topology=o	OTHER	1.00005	0	0	0	0	0
45780	GC_00006092	EVERYTHING	P_5S69	3591	1	1	1	0	1	1	1				MSDDDLKRLCMLATQSTLEHAFDSEELAEERELEANVGPVHRAFILVYDESAQPTQPCVPEPTLKVQNGDDVYFVYLLAEVEARGGEVVGEITNQHPLEIAQNRAVEASAHWSQYMRCQDHFRRLTGAKRLSDWFPNPLLGYGVVLGVSQRGFYPGDLVSAYCEIAKTNKEQSVIKAGKARGAQRKREVEHGTIPDMELAVESLLEEGSKPTQKAVAERSGYGIATVKRHWNHDRIVKVRNRF	ExpAA=0.07	First60=0.00	PredHel=0	Topology=o	OTHER	1.00008	0	0	0	0	0
45786	GC_00006098	EVERYTHING	P_5S69	2043	1	1	1	0	1	1	1	fig|641491.22.peg.2206	Retron-type RNA-directed DNA polymerase (EC 2.7.7.49)	RNA-directed DNA polymerase [EC:2.7.7.49]	MPKATLNDFQSLTGLTDLALFLGFPAKKLSYVLYKHLGGPNGQYTDFEIKKRSGSTRNISAPFTGLKGIQRRLAEKLQDIYMVKKSVHGFVTDRDILSNATNHSRKRFVFNVDLQDFFPSIHFGRVLGLFTARPYEIKREVAILIAKIACHNDILPQGSPCSPVITNMICAYMDKQLSDLSKSCGCFYTRYADDLTFSTNKNIFPEEIAITNGIDWDPGEVLQEIVSRNGFQINDDKTSMRTRSDRQLVTGIVVNDYPNIRRKSLKQVRAMLHDWKVNGLDNAQEKYINNFDLGNRSDPTKEISFPNIVRGKLEHIRHVRSHRIDLLNTLDEQECIRNRIHYNRKDLQSISKDQYYKYLQRYKMLLFRDCGLPTILGEGETDWMHLRKAFSFFKEKGDY…	ExpAA=0.12	First60=0.11	PredHel=0	Topology=o	OTHER	1.00005	8e-06	0	0	0	0
45819	GC_00006131	EVERYTHING	P_5S69	3282	1	1	1	0	1	1	1	V8V93_16690	glycosyltransferase family 1 protein	mannosyl-N-acetyl-alpha-D-glucosaminyl-diphospho-ditrans,octacis-undecaprenol 3-alpha-mannosyltransferase / alpha-1,3-rhamnosyltransferase [EC:2.4.1.349 2.4.1.-]	MLTIDCRMADHSGIGTYIKNLVPRLASRLTSLSLTLMGAPDSLRRLLVEYGATNVSFLPFDEPIYSIREQLTLPFAIPRSTKLFWAPHYNIPALYPGRILTTVHDICHLAIKDVHASPLVRMYAALMFRAVRRRSIKIVTVSEFTKSELVSKLGYDPQAVQVIWNGVDDVWRRSRIADGYREPYLVYVGNIKPHKNLKRLVKAFQRISRQIPHKLLLVGRYDGFVSGFQDLDELMPCDRIELAGELDQDDLIRTVAGASALIMPSLYEGFGLPAAEAMSCGCPVLAANATSLPEVCGKAAFYFDPYSVDDMAGTILDFVRDEGGQARLKAEGYRQAESFDWSRAADQLCNLVTDII	ExpAA=0.10	First60=0.08	PredHel=0	Topology=o	OTHER	1.00002	1e-06	0	0	0	0
45823	GC_00006135	EVERYTHING	P_5S69	1434	1	1	1	0	1	1	1	V8V93_07220	Lrp/AsnC family transcriptional regulator	Lrp/AsnC family transcriptional regulator, regulator for asnA, asnC and gidA	MAELDALDKKILDLLMKDGRMPIAQIAQQIELSRVGARERINKLKKRGVITKFIPLIDNIAIGYTCSAFLDIEVGPQSLESVAEELTELDEIMVVYLMTGNVSLHAHALMLDNKHLAEFLRTKIYRIPGITNVNVSVMLKRYKTELNLL	ExpAA=2.27	First60=0.75	PredHel=0	Topology=o	OTHER	1.00006	0	0	0	0	0
45866	GC_00006178	EVERYTHING	P_5S69	2886	1	1	1	0	1	1	1	V8V93_14705	site-specific integrase	integrase/recombinase XerD	MAREIVGRDLNGDTRQGYSRSFHQLDDLGLTPQEYAGAAVGVKPLSKGRYYALKTAFQYGLAEQIVARLEEVHLLRKADDGGASDQVDHLESLILRDASLLEAQVPDYDRQRKREGLPSAHPGVQVNRKPKGSKRPYLGSLNRAFPDWQKRIFNALPKQHRALLAVVAASGCRPREVREGVAVEVDGGQLVLTINGAKTGAGYGQKIRIMRFEPKSVFEKLLYKAAMKKRLLVEQAASERAVRKAVEGAVLRALGKRWVGKVSLVSFRHQFAADLKGAGVSKVEIALAMGHCSERTQGHYGLACQKRKGRSRGLVHVEGSQPVKRRVLKPGSNESPR	ExpAA=0.00	First60=0.00	PredHel=0	Topology=o	OTHER	1.00005	1e-06	0	0	0	0
45906	GC_00006218	EVERYTHING	P_5S69	1053	1	1	1	0	1	1	1				MKLEDDFKKDLRFTLGKCLDQAPVIDFIALEYWINLSFDEDARRGLLEAVVGYENDCIEAELIPSVEVNRSLKAIIKACETLEPLLDFGEFGPSARFSDKLVEYAVWYHTDPKFIRLDRNCRQNRRGELMVSDRHVAAFLKLWRKKALSSLGHKNKGGKPANIPLRNFIKALHAIYKKAGGKGIGSSRDATSEYTGDFLLLVDVLLENSSRPVPFRILGRYIEENSGLLGLNK	ExpAA=0.03	First60=0.03	PredHel=0	Topology=o	OTHER	1.00006	0	0	0	0	0
45923	GC_00006235	EVERYTHING	P_5S69	1158	1	1	1	0	1	1	1	fig|641491.22.peg.1279	Oxidoreductase, short-chain dehydrogenase/reductase family	2-dehydro-3-deoxy-D-gluconate 5-dehydrogenase [EC:1.1.1.127]	MSSYKNGHSPDADGFFNLDENVSIITGAAGDLGADIAMTLASRGSSLLLSDLNAEGLEEKADAIRRATGQRVECAVTDVCKVADLKAMAAAAMDAFGRIDVLVNSAGINIPQEAMDVTEAAWDKVLDINLKGSFFACQAVAEHMIAQRSGKIINISSQAGAVGLIRRAAYCSSKGAINNLTRELALEWAQYNINVNAVAPTFVETNLTRPMFEEKEFRDYVRANILFDRLAVPADISAGVLYLASPASDMVTGHILHIDGGWTVH	ExpAA=0.25	First60=0.06	PredHel=0	Topology=o	OTHER	1.00005	1e-06	0	0	0	0
45961	GC_00006273	EVERYTHING	P_5S69	776	1	1	1	0	1	1	1	fig|641491.22.peg.874	Protein tyrosine phosphatase		MTFRRKSFLRTAAATLGVLAVLFAARVWYLEEQGNFHAITVGEAYRSAQLDRDELAHYVRRHHIRSIINLRGDRPEKAWYREEIATARELGIRHFDFGGIRATRAPSPRQVHELLELFAMAPRPVLLHCRAGADRSGLAAALWKTMVDGAPASEARKQLSLRYGHVPVGPTTVLDAFFDHWNPAEGRAVETGIPAPAHKEI	ExpAA=21.84	First60=21.84	PredHel=1	Topology=i7-29o	OTHER	0.918651	0.01482	0.022339	0.020596	0.020953	0.002649
45971	GC_00006283	EVERYTHING	P_5S69	2479	1	1	1	0	1	1	1				MLNLSRSVIALLFVLVLAGCAYNLEGQAEPERTTMEKWAGVSKEEFVDKDTHMKGFYEKKIKAREKEIAEKTKELDEMSQSKPTKWEDVLHDEMKKDRLEREISEAKKSKRNWEKLLNEHVKEREGGGDGDGGGGSSGGC	ExpAA=16.05	First60=16.05	PredHel=0	Topology=o	LIPO	0	0	1.00005	0	0	0	CS pos: 19-20. Pr: 0.9956
46002	GC_00006314	EVERYTHING	P_5S69	1480	1	1	1	0	1	1	1				MKLKNRVIRASTSMKMYDDNGSPAQELLNV	ExpAA=0.00	First60=0.00	PredHel=0	Topology=i	OTHER	0.999991	0	6e-06	1e-06	0	1e-06
46019	GC_00006331	EVERYTHING	P_5S69	2929	1	1	1	0	1	1	1	V8V93_14950	abortive infection family protein		MTADWYPGIRAFCAHWRDAPMLQHTLEALDREFEDNNDACIDASKSMVECACRVILESVDDPSMPMKPQKESPSLGDLLTATVRALELSEVRDSAFQKLISQYHKLSKTIVLLRDKAGNLSHGKDGFIDKLSLHQRRAALLAADAIVTFLHEAYLEIDPDPTLSMEPYERYQKANDLIDQFVGCRLEADDEGGITAVFTLPDRQELPLATNVSQLLFHTDKEAYKLALNACMEAVVDDLQEKEDG	ExpAA=0.03	First60=0.00	PredHel=0	Topology=o	OTHER	1.00007	0	0	0	0	0
46126	GC_00006438	EVERYTHING	P_5S69	3485	1	1	1	0	1	1	1	fig|641491.22.peg.3731	Cold shock protein of CSP family	cold shock protein	MKMNANTERKPDAPLLKGKVKWFSNEKGYGFITCNNDDYYFNVKAIRGAELPPNGSAVSFTPTRNNAGKLRANNVSILSVPKSPRERNDDRVTCTGCGRKMVPRIVFRRSYLKYGNSQPHYSMCPFCGTRYQDLSKCFIATAVYGADADSTNTLRAWRDNYLQPNPAGDILVRVYYRVSPPIADYLRDHPAWARRIRKVLDALVSHCDKKINRDYR	ExpAA=0.00	First60=0.00	PredHel=0	Topology=i	OTHER	1.00005	0	0	0	0	0
46137	GC_00006449	EVERYTHING	P_5S69	3453	1	1	1	0	1	1	1				MSREKGLRDKSPKPQPSVLEQAGIHTTAPGRRSLRAGEDGRGMPGQDFSFRKSPSMMSSFTPVSVTDRWELSSSETM	ExpAA=0.00	First60=0.00	PredHel=0	Topology=i	OTHER	1.00004	0	0	0	0	0
46142	GC_00006454	EVERYTHING	P_5S69	1682	1	1	1	0	1	1	1	fig|641491.22.peg.1830	Adenylate cyclase (EC 4.6.1.1)		MEILLKLLDWPFLLFVGLVLFVQTFREEMRKVIARGGLTVTWGDATFSIDKLPEQLDENFAPLDDDIRTLEERVARLESGSGVPLVRAVRLAAPLRVAPMESPGGIMGGGSGAAGFMRAKADADGEVRFEGPHLAEAVPETPAVDDEAARQTMLAALGEGKYRWRSLDRLATVAGISTSRADSLLRAMPDEVVMGAGRQGRPLARLRSR	ExpAA=14.98	First60=14.96	PredHel=1	Topology=i7-25o	OTHER	0.999659	0.000355	7e-06	1e-06	1e-06	1.1e-05
46144	GC_00006456	EVERYTHING	P_5S69	1722	1	1	1	0	1	1	1	fig|641491.22.peg.1870	Efflux ABC transporter, permease/ATP-binding protein	vitamin B12/bleomycin/antimicrobial peptide transport system ATP-binding/permease protein	MNVTKNFLRDTWRLTKPYWFSEDRLRGRLLLAVILSMSLGLVYLNVLFNKWNNAFYDSLQNHDWKAFTHQLLVFGVLACIYIAVAVYQLYLQQMLQIRWRRWLTDTLMNRWLANRTYYVMQMRGGETDNPDQRIADDIDSFVSQTLTLTLGFLESTITLISFVGILWNLSGALSFTLAGVGVTVPGYMVWTALVYALVGSYLTMRVGRPLIRLNFDQQRYEADFRFSLVRFRESVEGVALYGGEQDESSIFKGRFDKVVSNWWAIMKRQKRLSWLTNGYAQAAVIFPILAAAPRYFSGAMELGGLMQTASAFGQVQGSLSWFVNAYSELASWRATVDRLTSFSHAMDEVREAQNGSGLTRDTADGDVLTLRELALALPDGGPMVEPVGLTLRKGESLLI…	ExpAA=110.55	First60=21.21	PredHel=5	Topology=i27-49o69-91i148-170o180-202i274-296o	OTHER	1.00006	1e-05	0	0	0	0
46154	GC_00006466	EVERYTHING	P_5S69	667	1	1	1	0	1	1	1				MNKSACHHGDNSFFPEMNGLLRSLHSLALGILDDLHSEDLDAEAVGQIVDASTFLRTTGRTEGREDSRSHFLKGLIDDWRNHLDDKAQDFVRETGGELLVELGYERSLNW	ExpAA=0.00	First60=0.00	PredHel=0	Topology=o	OTHER	1.00009	0	0	0	0	0
46186	GC_00006498	EVERYTHING	P_5S69	2877	1	1	1	0	1	1	1	V8V93_14655	DotA/TraY family protein	defect in organelle trafficking protein DotA	MPMSNPYPLPVDPANGFSLPKLNPHDVSSRLLDSVFGPGWHSLRVGGDPSLGGSAAVSVLLPIFEQLNWLFTSAIIIIFIWIYTTGMVGTASEGKPLGSKYHTAWIPIRISTALGAIAPVAKGFCLLQLGILWCVAFSIQFANWMWYVALDYQEKQVGQLVATLPPKVAEQADDLVKTIFINQVNQARWDHFYGDPDSPLYDPIEGNAIYERREEERSGQKYVLFVWNGPRSFDTQMGYIRMPLMADPAMQAIHENLIKKLVVECNAIAKPFAENEALVSKEVFPVSPQKLLWLASDAYKKELRKFVSEYYKKEVPEKRKEAFANFKNEALWRGWVSAGAYVWTMSGFLEGLNQELKTFPTAFKPDNTALPRSLNDLGPTTAESGGAIIMSRASQVAKE…	ExpAA=160.11	First60=6.92	PredHel=6	Topology=i69-91o126-148i513-535o539-561i582-613o633-655i	OTHER	1.00004	1.3e-05	0	0	0	0
46190	GC_00006502	EVERYTHING	P_5S69	3268	1	1	1	0	1	1	1	V8V93_16630	sugar transferase	putative colanic acid biosysnthesis UDP-glucose lipid carrier transferase	MERSSIGFFRRTHWCFLDVIILVAVVCLVIMQLGPVGKFALHNTLYWKQVSIFVLILLFFLWFFSAFYVRLNRPQSSLSRDLFALFNSALVSSLVMSAVYFLFKTWRPGFTLPFIIGGVLFVCLSAVRIIEWRLFRQKKQMLAVFVALEPYWESGLAEFCEKLPGYWSMATAFMETTSSMTRGVMELTDEELADFISFCETNSFVPILIMGQVLPDEEKFNRFIRECYSNGLSTTDIGSFYEGVLEKIPLFRRDGHWVTQSAFIPPAKWRFVCKRVFDTFFALLLLVPTLPVIAILAIAVRWESKGAAFFVQERIGKDRRPFKMIKLRTMRLHDDDSLQWPNVAEDLITPLGRILRKTGLDELPQLFNILLGQMSFIGPRPARPIVSQRHANNIPHYAL…	ExpAA=116.89	First60=34.16	PredHel=5	Topology=i13-35o50-69i82-103o108-130i280-302o	OTHER	1.00004	1e-06	0	0	0	0
46223	GC_00006535	EVERYTHING	P_5S69	3601	1	1	1	0	1	1	1				MPRQRIKKIIVTQQGVELVCKIILHLNISSGHIIHDFQAAIENSNKIFHIMTRHVVTATATMKCFQLRCQKIGRAYETQTHPINGTFMRIPNGIGIPAVSESQYFWFCWHNIKNNGMMPPTANNLGLHILHEASGPQRILEPVEFTCCRKLDYYVDV	ExpAA=0.09	First60=0.02	PredHel=0	Topology=o	OTHER	1.00007	1e-06	0	0	0	0
46225	GC_00006537	EVERYTHING	P_5S69	956	1	1	1	0	1	1	1				MWLVVLDTLAAHPRRGCGGSPGGGPCCARLIGRASASGLGWIAWRRALLSSGDCPRIRVRAFGCPPYLMISPLRRLPFFAGAEKRKQKLRCGASARKRTQEPVGGFRWPDGCLLCRRDPACASPPGTGSRVRFRLLPCACGEWTAANGLAKEPVRHSLAALCGRVDRPSTFGSAKGPAGTHYCGHGAIRTRASDSGSLSPAPKHGPPRPAATLHFAQTSP	ExpAA=0.01	First60=0.01	PredHel=0	Topology=o	OTHER	0.99993	9.2e-05	4e-06	0	0	0
46231	GC_00006543	EVERYTHING	P_5S69	780	1	1	1	0	1	1	1	V8V93_03930	PepSY domain-containing protein		MKKQWIALIGSGAMIIGLATAGVGFAKSEQEQRITGTIPVAEQAEAAYPGMAKITLNQAMQDAVAAVPGRVLKAGLDDEDGFLVYGIEVVGRDQTVTDVKIDAGSGKVLALRKDKADRHEHDGEGREHDEREGHEGEE	ExpAA=21.65	First60=21.65	PredHel=1	Topology=o4-26i	SP	0.43179	0.545294	0.021064	0.000745	0.000415	0.000679	CS pos: 26-27. Pr: 0.4550
46239	GC_00006551	EVERYTHING	P_5S69	1051	1	1	1	0	1	1	1				MRAKLGLSDEQAAAVKPIIEERFERGQTVMDRARPGGSWKRGELQALMDDLKWKIDKKLAAVLAEDQMLACSRWVEEEAVQKSDGDRPEPPGGGSSGSPGPLRRKQSTMPELTHFSAGGVVSSRHFCQSMNHSYVSQAVPLPGGEVLPSARHVNPLVIQEVSE	ExpAA=0.00	First60=0.00	PredHel=0	Topology=o	OTHER	1.00006	0	0	0	0	0
46278	GC_00006590	EVERYTHING	P_5S69	3742	1	1	1	0	1	1	1				MRILNRNLGKFIAVLLVFSLMVICGWIVLPLRTQNAVLSNLYDDFYAPVFEGNIPIWENVHRKIEFSPEYYGEYGLFVVVTGSMSDLAYPVRSMPGKLTVTITQDGEPTVIEHSESWTGTVGHKDGMTAYELFAFHVRKNVHTVTMDIRVTEPFTYFKTRQPVRVIIKSAYQM	ExpAA=24.33	First60=22.06	PredHel=1	Topology=i7-29o	OTHER	0.969189	0.001542	0.016651	1.1e-05	6e-06	0.012627
46283	GC_00006595	EVERYTHING	P_5S69	2034	1	1	1	0	1	1	1	fig|641491.22.peg.2196	Citrate lyase alpha chain (EC 4.1.3.6)	citrate lyase subunit alpha / citrate CoA-transferase [EC:2.8.3.10]	MNHKFLPDVATALREAGLADNMTLSFHHHMRNGDYVANMVLEAAAQLGVKGLTIAMSSLFPVHEAMIPHIKSGVIAAIDTDYMSGPLAAAISRGVLEKPVMFRSHGGRPRAIGEGSLKIDIAVVAAPCVDAYGNINGVQGPSACGSLGYILPDVEHAAKVVAVTDFVSDEALRHISIPHNRVDHVVCVDRIGDPTGIVSGSISMTRDPLALAIARNAQAVIRASGLLRDGFNYQTGAGGASLAASTFLRDDMRKLGLKGGFLLGGITKYMVEMIEEGLFESIFDVQCFDLSSVRSIRDNAAHQEISADTYANPKQKSCCVDFLDAVLLGASEVDLEFNVNVLTDSNGVIIGGSGGHNDAAAGADLTIIVAPLVRARLPIVVERCTTITTPGKDVDVLVT…	ExpAA=0.23	First60=0.19	PredHel=0	Topology=o	OTHER	1.00006	0	0	0	0	0
46288	GC_00006600	EVERYTHING	P_5S69	2036	1	1	1	0	1	1	1	fig|641491.22.peg.2198	Citrate lyase gamma chain, acyl carrier protein	citrate lyase subunit gamma (acyl carrier protein)	MGQTASSQAGTLESNDIFIRMTQVPEGGESSVNVESIVMKQFGEDIIKTITQCLEDSGLKGVNIRANDRGALRCTILARMEAAITRYKESIK	ExpAA=0.00	First60=0.00	PredHel=0	Topology=o	OTHER	1.00007	0	0	0	0	0
46289	GC_00006601	EVERYTHING	P_5S69	2264	1	1	1	0	1	1	1	V8V93_11490	His-Xaa-Ser system radical SAM maturase HxsC	Fe-coproporphyrin III synthase	MKTINGEYSKMKDEVVGRLISHRLPLKNRNGMILVTDRVKLSDVGYAGIISTTESSNLIAPSYAYFPDFSSEVFNEGDVVSITPSAQINFLWEVDQQNNVLFLTEACNCRCLMCPQPPQAHNPRLIKTAKQVLNLAPESYEGEICITGGEPTLCGGDFLEILRSCREKYPSAKIIVLTNGKTFSDFDFAKSVAELNTGALFAVSLHADIDSLHDLIVGSENSFQKTQSGLYNLARLCLPVEIRIVVSRINYSRLRSLAEYIFRNYPFSFHVAFMALEVTGLAVSNFERVWIDPVDYKMELEAALHELNRRGMRVSAYNHPLCLIHKRAWRYARKSISAWKNSYLPKCSSCSVLQQCCGVFTTSGESLSSNIKPIC	ExpAA=0.84	First60=0.06	PredHel=0	Topology=o	OTHER	1.00007	0	0	0	0	0
46315	GC_00006627	EVERYTHING	P_5S69	662	1	1	1	0	1	1	1	V8V93_03340	sulfotransferase	omega-hydroxy-beta-dihydromenaquinone-9 sulfotransferase [EC:2.8.2.-]	MNQATNRFFIFGVPRSGTTLLSNLLSQHPNVHVLIDSMLFQKTKRAYEMFEKRCFVDRRLPDVDAPLTYLQAKYVLSIVMFWLLEIQYDMPFRDDVYGSWLPTYQQRIDPYPLLKEARTRALTLRDILDAVYFQLLGEIDPAVTCFGEKTPSNSLFCDWVAAAYPEARIILNMRSPLKNIASIRNRSVDRDLDAAIELYLRFYACLERIMDLPQVRILRHEELLADLEGTGKSLFAHVGVEPMGFRTEFKPILRKDYVGTTVTSDRDRKLGEAFDDKEKDIIRRRCEKAFRRFYPKEL	ExpAA=1.18	First60=0.05	PredHel=0	Topology=o	OTHER	1.00006	0	0	0	0	0
46317	GC_00006629	EVERYTHING	P_5S69	1473	1	1	1	0	1	1	1				MKAITLIQNGVIPSSAPPLCGLEVKFLKPGRMPTQTVIDTPGIIRAVHHTNSIKSPWNGKPVRQRNEAELHLNFTAEPSEEPKPLLRLF	ExpAA=0.03	First60=0.03	PredHel=0	Topology=o	OTHER	1.00007	0	0	0	0	0
46327	GC_00006639	EVERYTHING	P_5S69	2870	1	1	1	0	1	1	1	V8V93_14620	TIR domain-containing protein		MKEKKVFISHHGKDDEHIGKLKDLLGDKGYTLKNSSIDSTKPNDAKNTDYIKSMLRPRINWAGAMIVLIGPGTAKRDFVNWEIEQAAKADKNIFGVYIRGGTDSDIPPALNKYGCGAFGWMSDKIIDALNGKSPGWEKADGSPRDSYYKASGVDC	ExpAA=0.43	First60=0.10	PredHel=0	Topology=o	OTHER	0.99959	0.00035	2.6e-05	0	0	3.1e-05
46329	GC_00006641	EVERYTHING	P_5S69	3253	1	1	1	0	1	1	1	fig|641491.22.peg.3488	Asparagine synthetase	asparagine synthase (glutamine-hydrolysing) [EC:6.3.5.4]	MCGIAGVVHARMTSDALRQCAVSMADGVRHRGPDSSGVWVERPAALSHRRLEVIDLSSGGQPMMSDCGRFVIVFNGEIYNFQEVRVSLETKGRRFRTTSDTEVLLQAYMEYGESCLSFLEGMFAFAIWDTKKESLFAARDRMGKKPFYYTCQNGIFAFASELSSLAHVPDISFNLDMQAMAQFLTCKYVPTPGSIYTEARKLQPGHCLRFGDGEITVARYWSLPSPVSGVATGEVAERIRSLLEEAVGRRLISDVPLGAFLSGGLDSTVIVSLMSRLGNTQVKTFSIGFEAKAYDESAYAAQAARFAGTDHRNANLTSEMCAGLVSEVVGRFDEPLADPSIIPTYFLSRFVKQHVTVALSGDGADELFGGYEHFPAFLWAQRCAALGAPMHLIFEGLRR…	ExpAA=0.10	First60=0.00	PredHel=0	Topology=o	OTHER	0.999646	0.000366	1.3e-05	1e-06	0	1e-06
46333	GC_00006645	EVERYTHING	P_5S69	137	1	1	1	0	1	1	1	V8V93_00695	WYL domain-containing protein	proteasome accessory factor BC	MGWIAFAVLLIIVIYLFGRKKENSPAGVPVEPREAGLEDEYDPFDGWRRSLTTPWRGQASIEFSYDSNSSGWSHRKVELDEIAEGPEGRVYLHGFCSLRNENRFFRLDRIVGPIACDGAELSGEELFQALAGTALQATPGPCPCSGGARR	ExpAA=12.65	First60=12.64	PredHel=1	Topology=o4-18i	OTHER	0.99999	4.5e-05	1e-06	0	0	0
46352	GC_00006664	EVERYTHING	P_5S69	3586	1	1	1	0	1	1	1				MIQPPKNKTLFRLACVGGVVVLPFLYAGYLLCECWDCIQDKWNDDNPFKHYGQMWRAFKKGSPLTSKDKQGK	ExpAA=22.47	First60=22.47	PredHel=1	Topology=o10-32i	OTHER	0.976967	0.018876	0.00218	9.7e-05	6.4e-05	0.001847
46382	GC_00006694	EVERYTHING	P_5S69	2867	1	1	1	0	1	1	1				MSLWSTQTLQKRSVDENLISPFNSSNIKHCSYELARGGKYYSTEDQNRIAIWLGGVLFTIIITLMGAIISGIFPKLLDRWLG	ExpAA=22.92	First60=11.11	PredHel=1	Topology=i51-73o	OTHER	0.999768	0.000268	0	0	0	0
46384	GC_00006696	EVERYTHING	P_5S69	3449	1	1	1	0	1	1	1	V8V93_17505	ankyrin repeat domain-containing protein	ankyrin repeat domain-containing protein 50	MPKRIPFLFVCLSVAVFLTGCKPSIGSINRFLQNGAGSEELSPETKALFAAALDGDTDEMRRLIDQGADILAISGDDHQTVLHAATLSGNPQAIRFCIDRGVSPSSTDSRNHIPLLVAAYDGCLECVRLLVEAGADVNAADSRSTTALHRAIINDRRSVIEYLLQRGAAVNAPSWDGTPLFLAAKQGDVGLIQLLLDRGADINAQAANWSTPLHEAAKAGKIEAVEFLMSKGLRVTARKIDGSNVLHIAASRGDLELTRFFLAQGVAIDQRETTGKTPLYLAVSNNHLDVAECLIHNGADVNAATVAGRTVLFDAAGEGDQAAMAFLLSRGADINKTTAAGRTVLFDAAGKGDLATLGLLLSRGADINKADPSGKTALFVSADKGDLITTQFLIDHGAM…	ExpAA=9.27	First60=9.27	PredHel=0	Topology=o	LIPO	0	0	1.00007	0	0	0	CS pos: 20-21. Pr: 0.9973
46413	GC_00006725	EVERYTHING	P_5S69	1465	1	1	1	0	1	1	1				MAKVPRQLRYRRTAPQGSDAWVHTLSRADAVSPMVNRAFRRSSRIPHVAPRAAMVAACGGIHGKKHGAGRRQALRGPVSPGARLYHGGLSVCLCACLRQESPGPGRSVSIHAPAWGATKLDQLRVHVLGVSIHAPAWGATTCGGARQRQPPRFNPRPRVGATFAGPAASPSTLSFNPRPRVGATPAVQDHNHGRGVSIHAPAWGRRYVELTATPVQKFQSTPPRGGRRGTADSGSSTNSVSIHAPAWGATFGLQAQAGPEKVSIHAPAWGATSAGSGHECR	ExpAA=0.05	First60=0.02	PredHel=0	Topology=o	OTHER	1.00006	0	0	0	0	0
46427	GC_00006739	EVERYTHING	P_5S69	2038	1	1	1	0	1	1	1	fig|641491.22.peg.2200	L-malate or citrate/H+ symporter CimH (TC 2.A.24.2.4)	malate:Na+ symporter	MNTEVMGMKLPHLLALSVLVAIASAIGKLPGGMVGGFAITMSMGFLLDWLGSKTPIVNSYLGGGPIFCIFVSAAFVYFGIMPPSVKKVIDGFMKPSDFLNFYIAALICGSIFGMKAKLLVKAGLRFAVPIVLGLICASILAGLVGALTGEGWSRGIAFICYPIMGGGLGAGVLPMSEILHASTNISTKEILSLLIPPMAIGNVLAIIFGGLLDKLGKVYPQLSGEGKLIRSGEEEHEVADVTQVTIQALGIGLFTACTMLLVGRILSKFIPLHYYALMIITVAILKVSGVVPKSIQEASATWFKFVAKYMTAPLLVGVGVTYTDLGVVIDAFNLQTFFLVLSVIVGAIIGAGCGGLLVGFHFIESAIAAGLCMANMGGTGDVAVLSAANRFELMPFSQI…	ExpAA=266.47	First60=34.52	PredHel=12	Topology=i13-35o55-77i98-116o126-148i155-175o190-212i244-266o270-292i305-327o337-359i366-388o398-419i	OTHER	1.00002	0	0	0	0	0
46450	GC_00006762	EVERYTHING	P_5S69	1059	1	1	1	0	1	1	1	fig|641491.22.peg.1174	FIG045374: Type II restriction enzyme, methylase subunit YeeA	adenine-specific DNA-methyltransferase [EC:2.1.1.72]	MHTSWKEVEKRAVEFSKTWEGAFYEKGECQTFYNDFFEVFGIKRRSVARFEEHVRRIDNRSGFIDLLWPKRLIVEHKSRGGSLEDAADQAGDYFDALAEEVKPRYQLVCDFQRFSLIDRDTGGKVEFDLPDLHKNLRSFSFMLGLQAPKHRVSKHLNVQAAQCIGKIQDALSKAEYAKRDQEILLTRIVFCLFADNTGIFQPRGVFVDYIESRSKPDGSDLGMLLAFLFQVLDTPLASRQRGLDPELTEFPFINGGMFSERITIPTLSREVRDSLLDACEFDWSEVSPAIFGSLYQAVLSNEQCGDLAAFATSEKNIKKVIDELFLNDLQQEFKKMSLHGVSREESLFTFLSKLVGMTFFDPACGCGNFLAVAYRELRRLELAVLLELNRLGKLQVESK…	ExpAA=0.27	First60=0.00	PredHel=0	Topology=o	OTHER	1.00005	0	0	0	0	0
46489	GC_00006801	EVERYTHING	P_5S69	553	1	1	1	0	1	1	1				MPTMAQEARVVTVPVPALAAYAKHCRMKNWHIPKAIRNTKTSVCHDTHNSIEFTRHYKITDE	ExpAA=0.13	First60=0.13	PredHel=0	Topology=i	OTHER	1.00003	0	0	0	0	0
46511	GC_00006823	EVERYTHING	P_5S69	450	1	1	1	0	1	1	1	V8V93_02250	radical SAM protein	anaerobic magnesium-protoporphyrin IX monomethyl ester cyclase [EC:1.21.98.3]	MANVLLVLPSILSNENDGIVTKTTASFLPPLGLASIAAVLRENGHGVAIIDGVAEHTPLQEIVDRARDFDIVGVSAMTAHAKRAHELIRMLRSQLDKPIMAGGVHATTMPAEFLENGADFVVVGEGEMTTLELAQALDSGLPRERFAEIRGLCLLRDGELFRTPRRPLIEDLDSLPQPARDLLPMHLYSATVARTTRQPSHMLLASRGCPGVCSFCVHKLFGKKVRYNSPERIIDEFLLLVNEYGAKDVAIFDDNFAANREMVIKVCNKLIELDLDLTWSIESRVDNVDREILELLAKAGCTFIAYGIESGSQRVLDQMNKGVTLDQIREAVRITNEVGIKTRGYLMLGHLDETPEEMRKTIEFAKSLDLDVASFTLFVPLPGTQDYKRAQKFGQFDPQ…	ExpAA=0.02	First60=0.01	PredHel=0	Topology=o	OTHER	1.00004	0	0	0	0	0
46517	GC_00006829	EVERYTHING	P_5S69	3486	1	1	1	0	1	1	1				MKFCYTILLICLLCAPAYAEDAACQQLKEQGSVTNLKTMREISEFVVDGEHSANTIWNKHAIDDHPVYSVIVNNYSDGDQINFATAAPNRGNKEGSNYAYLRIWFTNQSPMELKNTVFKDWKYAGSLGRTSMLKTNSLTVYLVPQTSGTIIVKTEMGGS	ExpAA=0.17	First60=0.15	PredHel=0	Topology=o	SP	0.001426	0.939739	0.058059	0.000284	0.00023	0.000236	CS pos: 19-20. Pr: 0.8983
46530	GC_00006842	EVERYTHING	P_5S69	3770	1	1	1	0	1	1	1				MRRPPGRGEAFLRSCLEKAGAVRGSQVGYYVFYGSTLRAGAAYPFWVKSVPLIARAIPILKEFSCYTE	ExpAA=2.88	First60=2.88	PredHel=0	Topology=o	OTHER	1.00007	0	0	0	0	0
46535	GC_00006847	EVERYTHING	P_5S69	1437	1	1	1	0	1	1	1				MSHTLHRIKDKQPDADYVVLVMPARGINNDDVVGHYQKYIDIFKKYNPVNMGGMKIGLLLDNTPEELKVNACDDAPMVHAVFRTKEDLTGVLGEIKDKDYGFSVVVSGLLDDVRDCAEKVGLKPHSYNFSLGVYGALDKLPPRPVLEICTMCGHAMVTPGLVQKLAADIRKGKTTTEKAAEKLTRPCMCGIFNTAKAKAVLERIVESPEV	ExpAA=0.01	First60=0.00	PredHel=0	Topology=o	OTHER	1.00006	0	0	0	0	0
46558	GC_00006870	EVERYTHING	P_5S69	2928	1	1	1	0	1	1	1	fig|641491.22.peg.3136	DNA-binding protein		MQRVAVQPHLLRWARKRAGLDLFELLARFPKLEEWEQGEERPTLRQLEKFAQAVFVPLGYLFLPAPPEEQLPIPDFRTIAGREVLRPGPNLLDTIYACQEKQAWYREFAQSSRRGKVKFVGSATINDSPERVARTMRDTFSFSLEERRRCRGWEESLRFFSFQAEAAGVLVMISGVVGSNNRRKLDPEEFRGFALADSLAPLVFINGNDTKAARMFTLAHELAHLWLGTSALSDMGAAPRHSLRREEIWCNKVAAEYLVPLDELRMEYDEAEPLEDALRRLGRIFKVSSLVVLRRLLDAGKLDRDRFNEAWGIAMAGFKQRSSSGGGNFYNTTMTRVSPRFARALMESTLEGQTLYRDAFRMLGVSKTETFHTLARKVGVQL	ExpAA=0.98	First60=0.02	PredHel=0	Topology=o	OTHER	1.00005	1e-06	0	0	0	0
46567	GC_00006879	EVERYTHING	P_5S69	3270	1	1	1	0	1	1	1	fig|641491.22.peg.3504	UDP-glucose 4-epimerase (EC 5.1.3.2)	UDP-glucose 4-epimerase [EC:5.1.3.2]	MRVLVTGGAGYIGCLTVEELLKAGHEPVVFDTLNWGGEGLEEHMDKIKLIEGDVRSSKDLIYALEGVDSVVHLAGIVGEPACKNNYKAHFTINIESTRTLLDCMTDPNIGIVKDFIFLSSCSVYGNVKGLYNEVTEMTPTSPLSLYADAKLQAENIINEYAAKFPHFHPTILRLTTVFGWSPRPRLDLVTNLFAYRAWKEGKISIFGDGMQYRSLIHVHDVAKAVVHTLEAPRFLRDRKVYHLGEEANNRTVRDIAMIVKQYMPETDVEFLEGEPTDKRDYKINCQRIKNILGWKAQYTVEDGIKQMLEKLEENDWDWESFKYRNNQYAYV	ExpAA=0.01	First60=0.01	PredHel=0	Topology=o	OTHER	1.00006	0	0	0	0	0
46571	GC_00006883	EVERYTHING	P_5S69	3251	1	1	1	0	1	1	1				MSKFKIIPVRSSGEIKQFVDLPWTIYKDSPNWVPPIKKNVMQLLTPGKHPFWEFANRELFLLKQGRKVIGRIAAIVDDNYNKYHHEKAGGWGFFECIDDQEAANMLFDAAEVWLREAGMEYMHGPFNPSTNYEVAMLIKGGQVPPVLMMTYNPDYYPALVEASGQTKEKDLFAFKFNRGHQLPEWVTKIANRLVDKGEVTIRHLDMKKLNEEVVLMNTLYRAAWADNWAFVPATDAEIAIQAHELKDIIEPRLAFFLYHGDEPIGVGVILPDANPLLKEFNGKLGVTALYKLLRHKSKIIGTRCIIFGVKPKYHQTGVPLVALDYIMKMSEEFPQYKHIEMSWTLEDNAGINDLLEDFGGDLYKKYRIYRKDF	ExpAA=0.01	First60=0.00	PredHel=0	Topology=o	OTHER	1.00005	0	0	0	0	0
46596	GC_00006908	EVERYTHING	P_5S69	3287	1	1	1	0	1	1	1	fig|641491.22.peg.3521	ABC-type transport systems, involved in lipoprotein release, permease components	macrolide transport system ATP-binding/permease protein [EC:3.6.3.-]	MAMGDEVKKKLNHDLDLLGGATLIKMGFDEEKHPGTRDKFFTDETQEALRALQGVDVVSAATEKINWVPMFVNDKKYVVPVQGVDAGYWSANSLEPVSGFLFDKSFVGKRALVCVIGEELAESLFGEENALGNYIHIGKEMYKVLGVVGGLQIGQRKSYAFVPLTTAIDRSGKDYRSDRIYLRCKTWDDVKPVADALLATVKAHQSADYLVIEVSWEQLHRLVLIVWWVQLFIFVSIGATLTLGGFGIWNGMMSSVIARTREIGLKKAMGAEGRDIKSQFLCEAFCLSLSAAILGVVLGYWVVEFTSHFLGSTPSRDVFMNYAGMSIVFSGLLGLVTGYYPALRASRLDAVTAIRFE	ExpAA=67.55	First60=0.00	PredHel=3	Topology=o227-249i281-303o318-340i	OTHER	1.00006	0	0	0	0	0
46621	GC_00006933	EVERYTHING	P_5S69	803	1	1	1	0	1	1	1	fig|641491.22.peg.901	dNTP triphosphohydrolase, broad substrate specificity	uncharacterized protein	MEEYFKKIDAKHRIRDPLYGFILLTDAELKIIDSPIFQRLRRIHQLALTKYVYPSAEHSRFVHSIGVMHCATLMLAGVMDHKHTQLNLEPSAKIIKTLRFAALLHDIGHLPFSHAVEKEWLQGLSHEDLSQYIINNYAGISDVITSENINPSVVAALLAKKPPAHYKLFHEIISGQLDADRADYLLRDSHSCGVKYGEYDFARYLQIFAAREEDATGHFSLVVDEADLHVAESFLVSRYHYNLQIPYHRTRSGYDWVLRRFVQEMPNVLPLTIENGAIVFADFERLATVDDYTIITAAKESQSEWSDYIFRNEHLVPVIDTTSSSSEGKFFFKALVRKLRDAPDFAEGEDYFTQEQPVEILKRGTEPDGSEAKAQNSPAEQYGKITLSTREGKGRPERY…	ExpAA=0.64	First60=0.07	PredHel=0	Topology=o	OTHER	1.00008	0	0	0	0	0
46627	GC_00006939	EVERYTHING	P_5S69	3267	1	1	1	0	1	1	1	V8V93_16625	O-antigen ligase family protein	putative inorganic carbon (hco3(-)) transporter	MRTFITFVIPLIYLVFSHVTRTYALLSAPVLPAVIGLAVIAGGAYFGYRKQLPLRALFTFLGIAMILAGEHSWSVRNQVFEYGLNGFCLFLLLFHQLRGSKERPLNPIKYSLLAFILLAVSSLLLFPFDSISDQWSISGQLRFFQTIYQSPIDVAIQYSMAACNRLFLFFVFIWLITGMESPRECYKALFRGVVIGLIICVLFSIGDIVRSLFFSESKQAAGRFSSIFLNPGWFAQFVIVALPYLIERMQTPVRWKKWLVFVVLVGAELALIFTLSRASWLAYPIILFCCWLIFYSYDFTERQFYFSRKKLLLVCISFPLTICLSVCLVYGLKSIAPSKRVKNSVDYIEKRLERFSKTERPTIWKAGLTIGGEAPVFGLGYETFREHTKKMFELPQSDL…	ExpAA=316.00	First60=44.46	PredHel=16	Topology=i3-20o25-47i52-69o79-97i110-132o154-176i188-209o224-246i258-275o280-297i310-332o362-381i420-442o452-469i476-493o508-526i	OTHER	1.00002	0	0	0	0	0
46650	GC_00006962	EVERYTHING	P_5S69	2755	1	1	1	0	1	1	1				MGTGNAPGRDRGGLRLPEVFFFEPVRKKASMAEAAI	ExpAA=0.00	First60=0.00	PredHel=0	Topology=o	OTHER	0.999525	2.2e-05	0.000315	3.2e-05	1e-06	0.000107
46661	GC_00006973	EVERYTHING	P_5S69	3584	1	1	1	0	1	1	1				MKRIIALILLALSMTACGAGTITTHQLKAEPFKYRILTVDEPYNEAYNRLLAGIADGAVPPLNTLRPMPTNIDPQTKTAWWSANNFIRVEFEPVDDAHSKVHIWEGMNGFTKMTDEMVMLFAPVTASIQGVVPQAGADS	ExpAA=20.86	First60=20.31	PredHel=1	Topology=i5-27o	LIPO	0	1e-06	1.00006	0	0	0	CS pos: 16-17. Pr: 0.9959
46676	GC_00006988	EVERYTHING	P_5S69	2927	1	1	1	0	1	1	1	V8V93_14940	DUF4411 family protein		MSRYLLDANVFIQAKNLHYGFDFCPAFWEWLVSKNQDGLVASIDKVSDELQAGDDDLSVWANDRNGSFFLKPDDSVLPALSSVSIWATGQNYASAAISTFLQVADYWLVAHALAHECIVVTHEVPTDSVRKIKIPNACIGLGIKCVSPYEMLRRERARFVLGATQRMP	ExpAA=0.11	First60=0.02	PredHel=0	Topology=o	OTHER	1.00006	0	0	0	0	0
46680	GC_00006992	EVERYTHING	P_5S69	3583	1	1	1	0	1	1	1				MNISIRIEPADYVSRVDSVLLDQERDLFYCSETGETITMNDDGLTCSVVKH	ExpAA=0.00	First60=0.00	PredHel=0	Topology=o	OTHER	1.00002	0	0	0	0	0
46687	GC_00006999	EVERYTHING	P_5S69	2871	1	1	1	0	1	1	1				MKGYSYVAPREFGFAPNPFWGYCTLATCKPRIRQGAVIGDWIIVLGSKQNNLKGHLICLMRVDEKLSYSTYWNDPRFQTKKPIMNGSLVQMHGDNIYNQSNATWIQAHSHHSLEDGKVNIRNLRRDTQSDNVIVSSCYYYFGENCIKIPQNIFRHLHVQLGEKKIGKYHVKALVEYVSGQYSTGRHGNPSEFEGFTYYDGK	ExpAA=0.02	First60=0.01	PredHel=0	Topology=o	OTHER	1.00005	0	0	0	0	0
46747	GC_00007059	EVERYTHING	P_5S69	3245	1	1	1	0	1	1	1	fig|641491.22.peg.3481	glycosyl transferase, group 1	N-acetylgalactosamine-N,N'-diacetylbacillosaminyl-diphospho-undecaprenol 4-alpha-N-acetylgalactosaminyltransferase [EC:2.4.1.291]	MGLPEISVVFVLQDLEFGGTQRQTLELLRRLDRSQFTPELWILRDGGDFLQNVRTLGIPSHVLSSCLAVNPTSLLNLWRRLRRTRPDILIPMTVVPNIWCRLLGRLAGCPVILGTCRGGGSVKRQHEKRLWRLAHHHACNAEALCKGLAALGTPSHRLTLIENGIDVAQWDAGPRSDIGKRLLAVGRLHEDKDHETLLHAMALLPEHHADARLTIVGDGPLQHELQTTAGRLGLDDRVRFEPARHDLLPYYAQSTLLVHPSRREALPNSIMEGAAAGLPVIATDVGGVSRLVVEGKTGLLVEPGDAKELAQAICTLLDAPERAHDMGSQGKQHMQQHFSMDAMVQNYETLLHDLAAVLRS	ExpAA=0.17	First60=0.03	PredHel=0	Topology=o	OTHER	1.00005	0	0	0	0	0
46758	GC_00007070	EVERYTHING	P_5S69	3246	1	1	1	0	1	1	1	V8V93_16520	glycosyltransferase family protein	UDP-N-acetylglucosamine--N-acetylmuramyl-(pentapeptide) pyrophosphoryl-undecaprenol N-acetylglucosamine transferase [EC:2.4.1.227]	MARIIYGVMGDSGGHINRSLAVAREMDEHEFLFVGGGRVLEAERHGYRYSSLPMISTVLRDNRVHVTGTVANFGHIILGYQKIVAGLCRQIEEFKPDLAITDYEFFLPKAARQCGLHCISLDHQHSITNTVHTPPSEQTVSRLITTGIIKALFSCADKYVVSSFFSLPGKDNTTVVPPILHRDVLEVAPSEGSHVLVYMRSGVGKNLLQGLQSTGRTCRIYGTQETGSQGDLHFMPPSREGFLTDLAASAYVICNGGHTLTSEALHLGKPVLALPTELFYEQFLNAHFLKKLGYGDFTNAHEENNVALCHFDKHHNKHRKILAEKNFFGNTVIADTIRSLADSY	ExpAA=0.10	First60=0.00	PredHel=0	Topology=o	OTHER	1.00005	0	0	0	0	0
46779	GC_00007091	EVERYTHING	P_5S69	2879	1	1	1	0	1	1	1				MNPIKYAKRLTAWEEHKGLRRHIGQVFRSALPRKPMPLDHPDAPHMTNWTEVEKHWGFTEKDRSRLIRAYKLHRWMALVPALLVGLVVWDQVVTFGFPTLNSLLIAVLLLVLSCVILISSEWRVWMLENKKFQPVTVWLGVKNDEKYI	ExpAA=42.52	First60=0.00	PredHel=2	Topology=i75-93o103-125i	OTHER	1.00005	0	0	0	0	0
46820	GC_00007132	EVERYTHING	P_5S69	2262	1	1	1	0	1	1	1	fig|641491.22.peg.2435	Aldehyde dehydrogenase (EC 1.2.1.3)	betaine-aldehyde dehydrogenase [EC:1.2.1.8]	MKTIDRSFINGEFKPTRGTGQFDLYDPSTAEIIGRTVLGDERDMLDAIESAREAFKTFSRTSVAERGEMLLRLHEALRKREDALVETAILEYGSPVTATVGRTRAAANAFLEARETLLDYPFEMAAGKKLVVMEPVGVVGAITPFNADYGHICGKLAPAIAAGCTVVVKPSENNGLETELLCRCIQEADIPPGVVNVVEGRGEALGPVLCGHPDVALINFTGSTRVGKEIAALGAGTMKRFCLELGGKSPNIILDDADIDKAAALALVIGFSNSGQACHAGTRLLVPKKRLKEVEASLKRAVAKLKIGHLLDADSFIGPLVSRKQFETVQAYIRSGLDEGAQLLAGGPGHPEGLGGYYARPTIFTKVSPSMRIAREEIFGPVIAVMTYEDEEQAVEMAN…	ExpAA=0.41	First60=0.00	PredHel=0	Topology=o	OTHER	1.00008	0	0	0	0	0
46852	GC_00007164	EVERYTHING	P_5S69	3278	1	1	1	0	1	1	1	V8V93_16675	efflux RND transporter periplasmic adaptor subunit	membrane fusion protein, macrolide-specific efflux system	MPGLEKTFIEKRKAHLMLKRTTLSGVGGIFIACLAMALILMDGWQQAAAQDTLALDGKIYYRAVRKIKNHYPGEIVEINVKNFQQVSQDEVLATYRITREQQQELQHEIDFTSIQKTKISIEEVMTEINKKEREKRSVTNLVNEGLASPMSGYDLAEDIQVLILKKKYLEEELAYLKRQQAREKDRISEELGGVSLASGIIPRVIPITTKLPGYVVKMGVIPTSKIEKNRVCFEVTKLSLILIRCKVYEEDYIKLSLGQKAVITSQGAPGKEYTAHLSRLPLRPTDKGYEALSYYLVDFIMPNPDLKFRAGNRVKVKVDLTSKVDPLAP	ExpAA=20.97	First60=20.95	PredHel=1	Topology=i21-40o	SP	0.399341	0.555169	0.038841	0.001866	0.00107	0.003705	CS pos: 49-50. Pr: 0.4849
46858	GC_00007170	EVERYTHING	P_5S69	966	1	1	1	0	1	1	1	V8V93_04855	DinB family protein		MFEPEAMRDKVEAFDRLLSATPPEVAHIRPAPDAWTLTEIVGHLVDSASNNHQRFARLRMGDLDSFPGYEAEAWVKAQGYDGFDFAALAGLWRQYNAFLLHLAATTPETAAGNAWASEGKSLTLESLVGDYYEHLSLHTEHYARRLAEVSDPLPPA	ExpAA=0.02	First60=0.00	PredHel=0	Topology=o	OTHER	1.00005	0	0	0	0	0
46872	GC_00007184	EVERYTHING	P_5S69	2478	1	1	1	0	1	1	1	V8V93_12605	SEL1-like repeat protein	uncharacterized protein	MRQIVLFIFVAVAVLSSNGCVENITSMHDLSEGNKALYLENDPVTAHEHYLKAARDGDAESQHELAKMYLAGEGVEKNIAEYRKIEELAVAQQYAPAMRTLGFILATGVEGVQPDPQRGMALLKAAADAGDDAAHYMLGQIYSRGISGVQRNYRMAAYHFGQVDGDGYPVTPDMKNAASLERMGLQPWPVSAQAGTGSYGTQTATRTAGAKYDLASKETRKYVQYALKNLGYYSQNVDGEIGNGSIQAIRAYQRDAGLNPTGLIDEQLIDSLLAAPAANNQ	ExpAA=3.45	First60=3.44	PredHel=0	Topology=o	LIPO	0	0.000165	0.999917	0	0	0	CS pos: 19-20. Pr: 0.9908
46896	GC_00007208	EVERYTHING	P_5S69	887	1	1	1	0	1	1	1				MVRRREPGRAAGGLRAGAGPGGLGPAQGLEALVAGMIAQQPAREHGHGQGDEPEDQPACAPALPAGAKVDPGDEQAGEDDGHTVARDHDPGRPAPCIPQEPVGDEPHERDVGQPGPDAGGEVEEQHRLEPGGPANERHGQADQAQSGRDGPARAQGLRYRPGQQDREHVPGEVAGADQPHAPVVETQGRAHGR	ExpAA=0.09	First60=0.09	PredHel=0	Topology=o	OTHER	0.999952	0.000118	0	0	0	0
46911	GC_00007223	EVERYTHING	P_5S69	3281	1	1	1	0	1	1	1	V8V93_16685	O-antigen ligase family protein	putative inorganic carbon (hco3(-)) transporter	MNLKSALNTLLVSFVCFQSVFLTPYVIIVATDRTNLFTPILSLFALIIIALVQGRQAPFAKWDILAWLALGAIMAFGVTLTTDIPAAAYRAFALYVPALSGYWAGRLLTNDQYWKKLSPYIMSGLFFLMSTVQIGTGVDVPILQLHHHALANLLLLLAVGPATILIQGSFPIKVACAAILSMGYFACYVVGSRFTVVLPILLLPLMSFLKLIRIKWLAIAGIPLLAVACIFFIQKPDKILKFHNYESVFYRIEGIPAAIHIIKKHPLFGIGLRTDREPYLEDYEMTFSMTDREHFMQVVRKNVTEDNMLMTLLVGVGFIPTILHLSMLIVYFSRLVIAIKTKHSGPLNSTALAFALCASVLHFGVQDGLLYPQVSWLFHLLIGMIPVENRSAI	ExpAA=206.07	First60=41.62	PredHel=9	Topology=i7-29o34-52i64-81o86-105i117-134o149-171i184-206o216-233i309-331o	OTHER	1.00002	0	0	0	0	0
46912	GC_00007224	EVERYTHING	P_5S69	2926	1	1	1	0	1	1	1				MAYMSESELEQVLMEQFITWAKAWNPIQGQAVVTVFIHGHVFETTMSNRIAAI	ExpAA=1.62	First60=1.62	PredHel=0	Topology=o	OTHER	1.00003	0	0	0	0	0
46915	GC_00007227	EVERYTHING	P_5S69	1436	1	1	1	0	1	1	1	fig|641491.22.peg.1572	Ferredoxin	L-aspartate semialdehyde sulfurtransferase ferredoxin	MKIEYEKCKACGLCIPFCPVGAIGKEGDRVVIDQEECVECCLCLRNSKCPTEALYQEALQMPRSIRKAFSDPLGKHENTDLGHLGRGTEEVKTNDVTGLVHGTEYIAMAVEPGRPLVGARISDVEKIAMAIAPYVVSYDQNNPTTKLMIDQKKGLFEPSIKNEKVLSCILEFKLAAKDLNSVMKAFEEVGKEVDTVFSVGVIAATDEQGNCPAEAVIRKRGITFLETSTKVNMGLGKPLFTA	ExpAA=0.01	First60=0.00	PredHel=0	Topology=o	OTHER	1.00006	0	0	0	0	0
46931	GC_00007243	EVERYTHING	P_5S69	2268	1	1	1	0	1	1	1				MDEIYWMYNMRYQPKRKQPKTVKPNIKVLVLNLLRAKHLREDWYVAYPRGNDGYPSKKSRYNLTGVSPKMVEIVDLLTEGHLLEGEVGKHYRPGESQKNRRSRVRATSDLQAMFDRAGLTPDMIYQCPMRETVILRQPKRVDGTKPLDDYEDTDETIRMRENLTKINTLLNESSIELRLTPAEWDLLNARLIASKDDHRRHEPLDTSRVGLHRAFNDSRWDHGGRFYGGWWQNVYSEYREKIFINGLPTVEVDYASLHPRILYARIGLEAPEDCYAIQGVDPKHRTLVKQAFLRMINAYTNRAACLSLRRDLPALIEEYPESIEDLCRGIAETHEPIAEFFNTGEGIRLQYLDSKVAERIMLHFVEQGVPVLPVHDSFIVPCVKQDELLAVMSMEFKRE…	ExpAA=0.00	First60=0.00	PredHel=0	Topology=o	OTHER	1.00008	0	0	0	0	0
46934	GC_00007246	EVERYTHING	P_5S69	2869	1	1	1	0	1	1	1	fig|641491.22.peg.3070	Thymidylate synthase (EC 2.1.1.45)	thymidylate synthase [EC:2.1.1.45]	MTALKRIDTPVKLFHGTGADNVWLEAMRYFDEVHSSTKQDSRLGATREILHANFNITDPKQRWVLSRQPAISPAFAIAEIIWILSGQNDSKFLNFWNPALPKFMGKGPTYHGAYGYRIRNQFAFDQLERAYHALKGNPDSRQVVIQIWNSERDFPSNNGSPVSEDIPCNICSMPKIRDGKLEWLQIMRSNDLYRGTPYNVVQFTTIQEVLAGWLGLETGAYHQISDSLHIYCSDLNELSYSESKLPSNNDSLALPKQEFDKTLRRMDRMLRDLAGDNLTPALYKSICTAIDLPHSYKNLFWICAADAARRHQWFEEMDWAADQCDNNLLVYAWDNWKNRWISS	ExpAA=1.57	First60=0.00	PredHel=0	Topology=o	OTHER	1.00004	0	0	0	0	0
46958	GC_00007270	EVERYTHING	P_5S69	722	1	1	1	0	1	1	1	V8V93_03640	VOC family protein		MPHAMPDGINVLFVAGFGPIVTDQEKSEQLFKDILGLPLVSIEGYAGYLYSADIQGVKHFALWPLDKAALSCFGKPEWPEDVPVPQAWLEIDVADIESATKILEAHGYDLLTRLREEPWGQTVTRFLSPEGILLAVTHTPFLRDEETD	ExpAA=0.41	First60=0.41	PredHel=0	Topology=o	OTHER	1.00007	0	0	0	0	0
46981	GC_00007293	EVERYTHING	P_5S69	3160	1	1	1	0	1	1	1	fig|641491.22.peg.3379	putative flippase	lipopolysaccharide exporter	MSSNAGNSSRIAKNTIFLYLRSIVTLLVSLYTSRVVLATLGVDDFGIFNVVGGVVGMFASISGALSGAISRFLTFELGRGDKHRLNTVFSTSVLIQLILAAILVSLVLVGGGWFVNAKLNIPAERMDAANWVLICSAGSFGVGLISVAYNAMIIAHEHMKTFAYVSILDVVLKLGIVFLLMASSFDKLKTYALLSTCVTIVIQLTVSIYCRMHFKASRLRFVWDKGLIKEMFGFAGWAFFSNSVGMINSQGINILTNMFFGVALNAARGIAMQVQTSLSRFIGNFTMSLNPQIIKSYAADNKDYMFQLICRGSKLAYFLALMFVVPLFLEADTVLRVWLGEVPAHATLFVRLTLLAMLPQVLGGVLFTGAMATGNIRRYALAVNSVSIFVFIITWGFFS…	ExpAA=283.81	First60=33.35	PredHel=12	Topology=i17-36o51-73i93-115o130-149i162-181o191-210i315-337o347-369i381-403o413-435i442-464o469-491i	OTHER	1.00002	0	0	0	0	0
46999	GC_00007311	EVERYTHING	P_5S69	3594	1	1	1	0	1	1	1				MPTKKTRYRPDLSTLDNVAAEVGKIYRLMRNAEIPVNDGSKYTYVLREMFSMMEKIKTVRSIEELEAQIAMLKEGQTHVGNDDEIAEIAEGLQ	ExpAA=0.00	First60=0.00	PredHel=0	Topology=i	OTHER	1.00006	0	0	0	0	0
47032	GC_00007344	EVERYTHING	P_5S69	640	1	1	1	0	1	1	1				MTLEVVTLRIALGTCLLIFLLCFASTAGAKTVAITTHASCAIVGMTPEQASYLALQRARAAAIEQATGVHIVSSSLVTDGKLAADFIKSFSRGYVIKEKVRWLPLAQYQRTPDSPPVPEYGVQLAATVFVPDKQAPSLGLRASMNHTLFRSGELCTLTVSTRNPARIGVFNFTADGRVMMVFPSGNREVVTKGKGASISLPTAESGMELTMVTLPDHRQDAEGFFVAALPVAQKARWLEAFVPGRYMDVTEFFSQYARLSVYSEEVVLSYEVIAREK	ExpAA=22.95	First60=22.92	PredHel=1	Topology=i5-27o	SP	0.000586	0.998581	0.000272	0.000186	0.000162	0.000169	CS pos: 29-30. Pr: 0.9661
47094	GC_00007406	EVERYTHING	P_5S69	3788	1	1	1	0	1	1	1				MEIFPAPTGPVRGGMPPCFVKKGLPPGAALPLKESATMRPAGDGGNCAAGWSGL	ExpAA=0.00	First60=0.00	PredHel=0	Topology=o	OTHER	0.999547	0.000218	0.000229	2e-06	0	8e-06
47103	GC_00007415	EVERYTHING	P_5S69	1435	1	1	1	0	1	1	1	V8V93_07225	2-hydroxycarboxylate transporter family protein	malate:Na+ symporter	MTIKNLSWPVVLVGTALVMLLVYTHKLPNNVMGAYGLMFILGIVFGEIGSRVSFIRNWLGGGPIMCIFGPSLMIYFGMLPPESIGLMKDFMKGSPSFFNFFITFLICGAMLSISRRILLQSTLKFLPTVLAAIFGGCILAALGGLVTGYGAVKAVMLLAVPIIGGGVGAGALPLSQIYSQTAAMTTEQMLSVVMPAVVLGNILAILFAIALNRIGKKYPGLTGNGQIMKIDDSELRTALENEKAHRESIPVSIEGLGVGFFISVTFYLAAFAINRFLVPSVHTFVWLILLLTIAKAAKVLPESLEVSTIHWSQTWVKNLLFAALVPIGIAYMNMEQVIAAVSNPAYVIISILTVLGSLLGAGLIGVVLKLFFVESSIAGGLCMANMAQTGDLATLAAAE…	ExpAA=258.81	First60=43.44	PredHel=12	Topology=i5-22o32-54i59-81o96-118i125-147o157-179i192-214o249-271i276-294o309-331i344-366o409-431i	OTHER	0.999999	0	0	0	0	0
47107	GC_00007419	EVERYTHING	P_5S69	1861	1	1	1	0	1	1	1				MPPAAREGRGNPLEGFPSPLPDPHPSPFLNFWYAHPRVWRWAKRLAASVTMFGILTSRKRHANSPGHGPAEGTQKVLEGPGNLFRRVSGGVRAAPRPPEASQKKRPVLRPALNALPESTKGRFRKNMRGACYGVSRWVVFSICRPSGVCREISRSTLVMPLSTVECLRPRCSPMDLSDSSVCLRAR	ExpAA=0.04	First60=0.02	PredHel=0	Topology=o	OTHER	0.999918	8.4e-05	5e-06	1e-06	0	1e-06
47115	GC_00007427	EVERYTHING	P_5S69	2033	1	1	1	0	1	1	1	V8V93_10285	citrate lyase holo-	holo-ACP synthase [EC:2.7.7.61]	MRSESTGTTAGRSSRAILDAREERWLRKLALAADTGASVLSLGLNLPGGDKNPPGAQELLTALGAAMDGILDAARPGWRPLHDEWIESADGPFRLLATAIPARTLKRLAMELEGAHPFGRLADADVLAPDGEPLSRRDLGLPPRRCFLCDEEAALCRARSSHSADAVWRYMQRALDSALALSGYPPAGDAS	ExpAA=0.05	First60=0.05	PredHel=0	Topology=o	OTHER	0.99933	0.000693	2e-06	1e-06	1e-06	1e-06
47121	GC_00007433	EVERYTHING	P_5S69	2866	1	1	1	0	1	1	1				MTKNKQTKDKFVIEASDVSTAWANVLLEVGKPGKRSNPICVVITDQGNNPPLLHRSIHNTLNNFLMKRKETKDKFVTIEETASTIFPYKKWELSGRIGIEALQKWYIGTYLKKYKARCTFSKETYFERMVNFRCVKSNKTADEITHLNQLEYLINKWNTQTISPTKSEMQLSCFDPGKDHTDPHGLKFPCLQQLGFWITPNKQLTLSAFYTTQYIDSRAYGNYFGLLYLGKFLAQQTHSVFHSLRCMVSNPLLEAKKCLLKDVFTEAKNYRIQEN	ExpAA=1.42	First60=0.00	PredHel=0	Topology=i	OTHER	1.00007	0	0	0	0	0
47146	GC_00007458	EVERYTHING	P_5S69	1116	1	1	1	0	1	1	1	V8V93_05640	helix-turn-helix domain-containing protein	HTH-type transcriptional regulator / antitoxin HigA	MNELKTLISQVKAGDWEAIKDSKLLFVRSQDHLAVHDSNANGRVLTAFETATYYPDKLMEVLEYGVASLPCLRDEPADTIRSARESFGISIEELARYTQVPEETIRDAENSNSRTPILELQKIAHALDIDDAQLSINPKSDNHSFGYRLRTFSDDNTIEKKDVMAFAEAAWVAQTQLKLESWLGFTADYPLCLFEKNPEYGNPNYRAWRIGYELAEKARELLEVDQDHVFLRETCEKLGIPVIQTELSENIAGATLSVAGMRAIVVANDRRHDDVLIRRMTIAHELGHLLWDTEENLNDIRVDTFDHIGENPQFMNTVDDHDRYVEQRANAFAVHFIGPIDHKFATGITDDTELVVNAVEKFGFSVTSATYHLANRLGRNVTPQRINDESLDRGSWDGK…	ExpAA=0.00	First60=0.00	PredHel=0	Topology=o	OTHER	1.00005	1e-06	0	0	0	0
47153	GC_00007465	EVERYTHING	P_5S69	1523	1	1	1	0	1	1	1	V8V93_07660	AAA family ATPase	putative ATP-dependent endonuclease of the OLD family	MEQQNRSEIRQSEIADLLDKVKKHSFGKYLLKTSMSKIRGFCGEDIVFDFPVTALIGPNGSGKSSVLGAAACAYKIIKPGMFFPKSAIGDDSMSGWRAEYELIDKETNPRQLIRRNSNFKKAKWVRRDVAERPVLFFGIERTVPAGEKPRFKKLMRSTYRHTGVLENLSPAVAVQVSHILGKEVSEFLVASIGQNDDFLVGNHNGNEFSEFHFGAGESSIIRMVKEIESAPNNALLLIEEIENGLHPIATRCMVEYLIDVAKRKGIQSIFTTHSNDALMSLPNEAIWSCANGKLKQGKLDVESLRAVSGKIDKDVAIFVEDEFAKEWVATILRNGLRQSFERIGIYAVGGDGNAFSTHLHHRQDPSVESKSLCIVDGDSAVNEDVDEWIFRLAGEQPER…	ExpAA=0.84	First60=0.02	PredHel=0	Topology=o	OTHER	1.00006	0	0	0	0	0
47155	GC_00007467	EVERYTHING	P_5S69	230	1	1	1	0	1	1	1	fig|641491.22.peg.292	Mg(2+)-transport-ATPase-associated protein MgtC	putative Mg2+ transporter-C (MgtC) family protein	MSHILDIISNDWIFVVRLLVAMLLGGLVGVERQIRGRAAGLRTNILVCMGSAAIIVTFQKLSIEMNMGADSAIRMDPARTAAGVITGIGFLGAGTIVKSQDFVRGLTTAASIWVVSAIGVTVGLGEYVIAVPLTMLVLIALYALHRLPISGDQFYSLRLEWTGGLDLLDEVTERIHEEQIEIIERNVSRQPNTKQCRVNLGLRMRDRHRRVSFFDLLQADERFTEVGLS	ExpAA=94.77	First60=37.34	PredHel=5	Topology=o13-30i43-65o80-97i102-124o128-145i	OTHER	1.00005	0	0	0	0	0
47163	GC_00007475	EVERYTHING	P_5S69	2039	1	1	1	0	1	1	1				MRKTLAPLTLFILLFAIGAQAEELPLYEVTNYNICKDVNLKYIYYSFHCSPTLGAFGVGDKYKSQQDAITTFLKRTVMEDARREFAGTNVVILKDYKQIQPLLKSGKAGINDIVFCTVGVLFNVFNSSAHGDIIPYTLYLKCHTLGNIQLDEAGTVVGLAQANRFASSVEENLNMGFVGWGTGRMADIAKKYRCREVETKVQKALDLK	ExpAA=5.81	First60=4.97	PredHel=0	Topology=o	SP	0.000199	0.999221	0.000143	0.000149	0.000135	0.000127	CS pos: 21-22. Pr: 0.9804
47185	GC_00007497	EVERYTHING	P_5S69	3369	1	1	1	0	1	1	1				MDSGGRGCRFVLAEDATGGYIAVLHANTEARWSPVAPAGTADRHGREAVFSLPAIFTGRFANLNPTSSKT	ExpAA=0.04	First60=0.04	PredHel=0	Topology=o	OTHER	1	2.8e-05	1e-06	0	0	0
47199	GC_00007511	EVERYTHING	P_5S69	3484	1	1	1	0	1	1	1				MRKALLICILFAFFGCNTAGGKLAANNSPEQMNDKNYRIVFKAESSKDSTNRGFEPKFYALIEKKQTWKVVEISANRLFPQNENQEVLGFNDSLTAVMPVYTSYARSHSEKGVVWAACREDDDRIQNRYHPCNSEFYELDMAGSAITSAFMLPLQVMLLGSKGIGSKSVRSNEDAVVEACRESRLIEKINAFANQADATGNALAAVRITPDFQDRTGLFKGEWGQLVYPEMVAASQDARSDYMGTISLKDVKNCRYDIEVSPRSFAIAPDTRSVRPVITVLAYHPKRWHINRTFANADIALDVKKVSAGESWVRFAYDIRNVSNDSVNVLSKRFYIDDDVANHDFPIQLAPQTRSEEDSLCRQSNMQSVINAPVDITNKDRRFRIAVAINYTVNGQQKT…	ExpAA=4.32	First60=4.08	PredHel=0	Topology=o	LIPO	0	1e-06	1.00004	0	0	0	CS pos: 15-16. Pr: 0.9956
47215	GC_00007527	EVERYTHING	P_5S69	3242	1	1	1	0	1	1	1				MRLVPEKCPVWAWIVPPLLLIAVVAVYAVDVLQWDEWVIWGELLHKIKAGTFGLADLAAQQNEQRNMAARVFGLLLMPLFKLNRFAEYGVNFLLAAGSFWAAVVLYGRTFRQRITPFVALIFSMLSFSLLQWEAFTFGANSSVLILPLGIWLGVLIAAGGPPSLLRLSALAVVGILPSFSFANGLFYWFCLAPLLYMQARKSGNVVRTLSIWGGLTALVWFLYFYSFQFPPQHPSLSGDLAAPFRMAGYFMAYLGSAVSSDKNLMPLAVAIGACSLCLLGRLLWDLLRCDDRDQWRAAMPWSCVMLFTLFSAGVTALARSGFGLAQALESRYASYATPYWMALFVLFLLAWKRDKTTHRLILGRNFLVFCAGVFLLSTLLSFIVIRNREPRFAKARKAL…	ExpAA=210.29	First60=21.24	PredHel=10	Topology=o10-29i88-110o114-130i137-159o169-191i203-225o264-283i295-317o332-351i363-385o	OTHER	0.995155	0.000938	0.000215	3e-06	2e-06	0.003739
47221	GC_00007533	EVERYTHING	P_5S69	3167	1	1	1	0	1	1	1				MISPNGTTKSYSTGVGSQTDKTMMSQVMAIPVRLPHPIQARLRLIYCATIHSLRYTH	ExpAA=0.01	First60=0.01	PredHel=0	Topology=o	OTHER	0.999995	3e-06	2e-06	0	0	0
47265	GC_00007577	EVERYTHING	P_5S69	659	1	1	1	0	1	1	1	V8V93_03325	amidohydrolase family protein	uncharacterized protein	MIDAHVYSVPLDLHAETPLVRDEGAVLAALHRHPEGPDALALSLPEAIAESMDRAGIDRSVLVSLPWTSLDLCRRNNDHVLAAAAGSDRFLAVCSVQALDSGWRTEVDRAREAGAVGIKINTGWQGGALDSSTTHDLARYVAESGLFLMTHVDHAFRASDTGPSGLYGLASACPGTRIVAAHLGGLLGLYTHHPPVAEALANVWFDTAVSSTLEMVRYYAQAGLGDRLLFGSDFPFNHSHSQAQVMAGLKALDLPQTALDGIMENNFLGLVERQRGRS	ExpAA=0.03	First60=0.00	PredHel=0	Topology=o	OTHER	0.999989	4.5e-05	2e-06	0	0	0
47279	GC_00007591	EVERYTHING	P_5S69	1147	1	1	1	0	1	1	1	fig|641491.22.peg.1268	Transcriptional regulator	lactate racemase [EC:5.1.2.1]	MNISLGYGKGTLQAAIDDAHVDAVLTPNDVPVPDDESRLILSALRHPIGTGTIAKTFGPGQSVCIVTSDITRPCPSYKLLPPLLEELGEAGVKNDDITIVFALGAHRRHTREEIEHLVGKDIASRYRCIDMDPQDVVLVGVSTRGTPFEVFRPVAEASRRICLGNIEYHYFAGYSGGIKAIVPGVCSRRTIQANHAFMVDEKAATGNLIDNPVRDDLEALLGFLSVDLILNVVLAPDKTVLHAVAGDCIQAHRAGCAFLDTLYRFPLKKAADIVLVTPGGFPKDLNIYQAQKALDNARYAVRQGGVIIWVAACPEGYGSEVFETWLNEADSPDDLIARVKARFQLGGHKAAAIAMTEKKADVYMVSELEDAVMENMFVTPCPDVETALARARAKLGEDA…	ExpAA=0.02	First60=0.00	PredHel=0	Topology=o	OTHER	1.00006	0	0	0	0	0
47308	GC_00007620	EVERYTHING	P_5S69	2932	1	1	1	0	1	1	1				MWKKIRNALRRAWEIELKPWLLKLWNEQIKPALPKLAERVTRTLLESSPTPC	ExpAA=0.00	First60=0.00	PredHel=0	Topology=i	OTHER	1.00002	0	0	0	0	0
47310	GC_00007622	EVERYTHING	P_5S69	1483	1	1	1	0	1	1	1	fig|641491.22.peg.1621	4-hydroxy-tetrahydrodipicolinate synthase (EC 4.3.3.7)	2-dehydro-3-deoxy-D-pentonate aldolase [EC:4.1.2.28]	MYKGIYTAIATLFDVEGVVDKAANARLVDYLIEAGTDGALFLGSTGEFFNMNMEEKKEHFSFIADHAKGRFSLFAGTGGMDIRETIELTQHVQECGFDAAVVMCPYYFNLPETNIREYFDQVASNVDIDILLYNFPARNGVTYSPEMIRSLVEDHKHIVGIKDSGSTLEDMRRYISEVANAIDGFSVFSGFDEFLVPNLLSGGAGTIGALPNFEPELFVKLRKAVEAGDLDAVRAGQKRLAGLMKLYTVTNPFVASVKYAINQKVVPTYPAMRFSSLTISEEEMARVNEIIA	ExpAA=0.14	First60=0.04	PredHel=0	Topology=o	OTHER	1.00008	0	0	0	0	0
47332	GC_00007644	EVERYTHING	P_5S69	1118	1	1	1	0	1	1	1	fig|641491.22.peg.1238	Phage protein (ACLAME 597)		MEGNKHLDRIAHLKEVPANVRFLSCEPLLDELVGLTPEMLDGIDWVIVGGESGTGAREMKLDWARKILATCREAGVPFFFKQVGSYGGKPKKGGNKLDGEVYEEWPDLKAVEERGIRQVSTSLKPSI	ExpAA=0.00	First60=0.00	PredHel=0	Topology=o	OTHER	1.00006	0	0	0	0	0
47368	GC_00007680	EVERYTHING	P_5S69	1471	1	1	1	0	1	1	1	fig|641491.22.peg.1608	2-amino-3-carboxymuconate-6-semialdehyde decarboxylase (EC 4.1.1.45)	5-carboxyvanillate decarboxylase	MVKKDEHIPLIGIEEHFLTEEVIQAWDRANLSASDPSLAHNAGVIGQRLLDVSQGRVELMDEAGVDVQVLSLTTPALHELGPESINIAKRCNDAIAETIVRHPGRFQGYATLPVVDPEAAALELERCVKTLGFKGTMLGGRVGDRNLDHPDFAPIFESASALHVPVSLHPRTPPIAVREAYYSGMSPDLEIALATYGLGWHYDAGVQFVRLLVSGLFDRLPKLQLILGHWGEMVLFFSERMAALGRSAKLDKPVMDYLKSNLYVTASGMFSANYLARAASIVGKDRLLFSTDFPYQYRPGHDARRFLNECGLEGEELAAFAHGNWDRLTKNCGQ	ExpAA=0.22	First60=0.00	PredHel=0	Topology=o	OTHER	1.00004	0	0	0	0	0
47375	GC_00007687	EVERYTHING	P_5S69	898	1	1	1	0	1	1	1	V8V93_04515	formyltransferase family protein	methionyl-tRNA formyltransferase [EC:2.1.2.9]	MSILFIGKRNDPYTDDAADTVGQLFENAVVIRLARGERLPESVTSWAGDWLVSYLCPQVLPGSLLERASLGAINFHPGPPEYPGIGCTNFAIYNGEKEYGVTCHFMEPQVDSGGIIEVSRLPIYEADTVYTLTRRCYAYQIRLFHEVMHRILAEGGLQPNGLQWQRKAYTSRDFRELYTITPSMSEAEIARRTRAVTFPGYPGPELLLHGKRYVLQELNRPIPTDG	ExpAA=0.00	First60=0.00	PredHel=0	Topology=o	OTHER	1.00005	2e-06	0	0	0	0
47386	GC_00007698	EVERYTHING	P_5S69	632	1	1	1	0	1	1	1	fig|641491.22.peg.725	ABC transporter, substrate-binding protein (cluster 3, basic aa/glutamine/opines)	glutamine transport system substrate-binding protein	MNCATNAWKCCKRALVIYCVALALVAGTAVSSRAAATITPGVIAVGTDLTYPPYNYFDDNEKPAGFDVELMTAIAAKAGMKIEFHDTRFENLIMGVRGGQFDVIASTLYVKPARAKQIDYIPYMKTGVSIAVATSSGLSFAAPENLCGRKVGSIKGGAWIEKLNGLAEGVCKDNPVDSREFPTSPEVTQALLSGGIDAQMEDSAVLQSAVEKLNGRLKVTSKENLYPVVVGFGVRKGNTELADLLRKTLKELEADGTYPALLKKYNVSKPTEAEFKAAVGE	ExpAA=21.10	First60=20.72	PredHel=1	Topology=i13-35o	SP	0.000905	0.997976	0.000308	0.00031	0.000257	0.00021	CS pos: 34-35. Pr: 0.9699
47429	GC_00007741	EVERYTHING	P_5S69	2887	1	1	1	0	1	1	1				MARMKKYTETMDEQAQQAYVLCLELLEKLYAGEKVTQAKLIDAVTKAWKIHNRFAAIYRYNERFGYGEIRYPYMIWSADPDHFRRYVGQYVNVDTDIFSSDSTSLVDLARELLMEAVDYSTRKIIEQWKVLEKATKTAGSILGELKHTRKEHTEPPRVGGGRDEDIPEPEIDTYLAGIEFGIKETESFLEKVNCFGRWAKKSAQEDVRTARNYLTRRSNTTTEYIDAVLEKYNGYPIEGLARLHNVTDRIARQWCEKGLIEARQIDEAWLIGKDVAESFAPPKNKSPKQQAA	ExpAA=0.00	First60=0.00	PredHel=0	Topology=o	OTHER	1.00004	0	0	0	0	0
47444	GC_00007756	EVERYTHING	P_5S69	3596	1	1	1	0	1	1	1				MNSLHRPRNKTYRLKPETIQFIDGFAMTYGVSKNAVVNLAILDMKKTLDAVTADDPHKGAVAAMAFGMQAEKLDH	ExpAA=3.50	First60=3.50	PredHel=0	Topology=i	OTHER	1.00007	0	0	0	0	0
47453	GC_00007765	EVERYTHING	P_5S69	2863	1	1	1	0	1	1	1				MSKKMGIITIKTVELNDDYLKKTVFNQLGNNEIPFISPTAQAAIKKYTGEGGREAAKELWKELLIDTICLLKLNDSREKVYSDIPIDDMKAFSEHFDQIRNRTSHGIDELLLYYDDFVAYESVLYGTEKYYRDHIEHVLQVWGVGIGLIFEDNPVILNDIQHLKFNSEIRFHKENKGAPNVISQSELWAMWTIIALCHDLGYPIEKTSKINQHVRKIISQFGCLSFNELDFSFDLLNSFIVEKFINISSSKAMYIHGVQEHRTKIQHKFRDKFAKSLEDYKHGMFSGLLLFKKLVYFLETDYGPDDNPLSDEDLRQFMIRREILRAICGHTCPKIYHLDLNTLSFLLILCDEIQEWNRPRLAELLDHRLDNFVPTNCIKKFDVTNGDSNKCEVHIESNY…	ExpAA=0.04	First60=0.00	PredHel=0	Topology=o	OTHER	1.00005	0	0	0	0	0
47566	GC_00007878	EVERYTHING	P_5S69	1469	1	1	1	0	1	1	1				MKGETIFNAAHIISETCRQIDAMFQAIEPKILELEENSFLTYMESTDYELKDKTGWLDVSYMDNYEFAPRRSKRTIHIAFCSHIYNTAENKAVNGWEPSLYVMIAYCENEIGWDLDNNNFNLHSAISDGYNLKGQQLWTIYASPKDYGCTFVVPLVAISDERTLHDKIITPAFRIAESLAKSDSMEKLDAPSIACRFTFEEDQLTILK	ExpAA=0.02	First60=0.00	PredHel=0	Topology=o	OTHER	1.00007	0	0	0	0	0
47577	GC_00007889	EVERYTHING	P_5S69	3289	1	1	1	0	1	1	1				MTKAVNLHRTFSTFSETDEYDHDFARDWSGFPADGKPWEEMLKNERVVILAEAGAGKTYEMRTTARRLKKEGRAAFFMELADLAESSPGEILSPEDEALFASWLESGEEGWFFLDSVDESRLGDLRNFKKALRRLGRSIHPHLARAHIFISCRGSDWQANFDREQVASVLPMPVHQTGGDEASNQKTSGDEGKPADAILVVKLDELSRVQMRQFAEAQEGIGVPVFMASLKQADAAKFAERPVDLIEIIGYWRKHGQVGSHAERKGRNV	ExpAA=0.00	First60=0.00	PredHel=0	Topology=o	OTHER	1.00005	0	0	0	0	0
47616	GC_00007928	EVERYTHING	P_5S69	3288	1	1	1	0	1	1	1	fig|641491.22.peg.3522	Serine palmitoyltransferase (EC 2.3.1.50)	8-amino-7-oxononanoate synthase [EC:2.3.1.47]	MRTFAHNDMDDARKILKRSMERHPEAVRVAVTEGVFSMSGSIADLPGLIALKREDPSLIVYLDDAHGLGVMGDGRGTAHHFSVTQDVDVIMGTFSKALASIGGFIASDDLGFLEYLKHKSRTLMFSAALPAASAAAALESCKIIREEPERVWKLWENTRKARQGFRDIGLKMVEGDGPVIGVLIGDDAKAFKFSLELLSLGVFALPAVYPAVPKGQSIIRVAFMSTHEDKHIEQVLDCFKKVASSLSVSIAN	ExpAA=2.01	First60=0.23	PredHel=0	Topology=o	OTHER	1.00005	0	0	0	0	0
47648	GC_00007960	EVERYTHING	P_5S69	2477	1	1	1	0	1	1	1				MGIRKHTPEQIIAKLRDELLNGEIFTMLREARYLIEEWRWDTTPSDLIALWDTNRLRPKPLFPWGGGRVEAASNGRALTLQVVQRIGQVSQWCHFI	ExpAA=0.00	First60=0.00	PredHel=0	Topology=o	OTHER	1.00006	0	0	0	0	0
47666	GC_00007978	EVERYTHING	P_5S69	3600	1	1	1	0	1	1	1				MEKFVNLQMSRKMAETVATGALAIIPGVGPGLAVGYTILQICMDRAAELKNQQAKKRITDFSKRLLSDDIEPISFDEEVIEDYTRLIESMIRDDEDEKADYYSRMFVSFATENIGKNEKLHLLKTVRELTSYDIEAVRKMYVYHNFDVKGTSAINVSAHTYCLPKLIDMHILEAAEGKQSLSQIGARFLHLIYSEDELTPEAIGWKVWRNITYHLVSFSDLNTNEYELHGRVLDAFSAILNDYDFKTEGWDLMNSRLEKYKLLYPGRLLVIHDGKTQGKLAETLCRRLAGGCGIVVCVTDAPENDSLAHLKEEEQMVYFTMPKNHDCIPEIADKFRRIMESIVEHEKTHST	ExpAA=21.46	First60=21.45	PredHel=1	Topology=i17-39o	OTHER	0.854678	0.12193	0.001741	0.000921	0.000524	0.020211
47689	GC_00008001	EVERYTHING	P_5S69	2874	1	1	1	0	1	1	1				MNIANIKDHSLNRLPFEQIKHTLPDTIGIHTKAIREVRLRIEIDTQDLVASLGNGNTKVVHGGCLSNAPLLIRKGTNFRFHSSSYLKHQT	ExpAA=0.01	First60=0.01	PredHel=0	Topology=i	OTHER	1.00003	0	0	0	0	0
47720	GC_00008032	EVERYTHING	P_5S69	658	1	1	1	0	1	1	1	V8V93_03320	methyltransferase domain-containing protein	UDP-2,4-diacetamido-2,4,6-trideoxy-beta-L-altropyranose hydrolase [EC:3.6.1.57]	MRDQRDDNSTRRITVLCDAVSELGMGHLVRCSTLCRALAEAGAGVDMVLLHGGRADLVDLPGVDVRVMTVAPQDGPEAAREFLSLIPEDAALAVVDNYRLGREFYQTLRALCPELGVVAYDDFGEKAGLPLLGVINGGLSSAEVAYPGRYSLYSAVGLEYAALPERCLAVMPKADWAASVSRILLVMGGSDPERQTLRLARILETLDPALRIEAVLGPLFGERDPGFEALGPSVMVHEAPSDFLGLAASCDLAVTGGGSTCMELLYLGVPMAVLSLADNQDLMTETIERNRVGFSLGRFDKVSDRALHEALTSVLARPDELGTRARRGRETVDGQGASRLARRILAASDLFNGRGFGLAQVVREYHEASFNEHHHEMGLWGSEEGMRNRFRLAMQLLGP…	ExpAA=0.27	First60=0.11	PredHel=0	Topology=o	OTHER	1.00007	0	0	0	0	0
47727	GC_00008039	EVERYTHING	P_5S69	455	1	1	1	0	1	1	1				MPPIDRKAMRASLRSTHVRMMKCWLTTNPFPTNPIEYHESEWAGWIDRVKGGAEAALNAIPQLPAGCPPDYYAEEIVRERELSRIMLAALTVGMWAKLEDFLRRCIRAWNYDALSPIQYDCHKIVDFVKCFDQAVGIKLDDLPRYEYANAIRVLANTFKHNNGRYKPDSFPINTTIAKRWGIEERQKVDYEGLPFADLLLDCGAFCGELSERVRSKLTI	ExpAA=0.03	First60=0.00	PredHel=0	Topology=o	OTHER	1.00006	0	0	0	0	0
47740	GC_00008052	EVERYTHING	P_5S69	3292	1	1	1	0	1	1	1				MFLNVQLAPWQLVTFRPRVGIEPGDDLADDIRTVKVWLGIPRGRTQVNKHGQTISTQYIPLHRTKHCGYSPNKTRFDVARVRLPPNTIVIAGISLWCKSSNEPIVHPVVGIVPPKLDVTPYFCSSRQDPRLEITLSGVCPICPEDVAAICTQRWQEENPGANNGDDV	ExpAA=0.01	First60=0.00	PredHel=0	Topology=o	OTHER	0.998024	0.001982	2.2e-05	6e-06	2e-06	5e-06
47768	GC_00008080	EVERYTHING	P_5S69	3587	1	1	1	0	1	1	1				MDFPENKGAFRLSLVGLAIIMPIYWLCVAASEFWKREPITEVYKDIWKAFKKGGML	ExpAA=21.70	First60=21.70	PredHel=1	Topology=i12-34o	OTHER	0.980973	0.000657	0.000651	9e-06	4e-06	0.017707
47787	GC_00008099	EVERYTHING	P_5S69	3280	1	1	1	0	1	1	1	V8V93_16680	undecaprenyl-phosphate galactose phosphotransferase WbaP	undecaprenyl-phosphate galactose phosphotransferase [EC:2.7.8.6]	MIFVLAAITFWSRNAHVYSRLVLLFSFVTMLVTVPYCRKQCRKHFASLPGWGLPAIIYGDSEIAQSVIQNLQLRVSLGLTPVAIIKHRETPDTSINNIPAWDRSSLQKLAGIYPCSYFIIAESGLNNEEYYGLLNTSYKYFPKTIVIPGHFGQANIWATTVDISGILGLETGQKILSPTSQFYKRIMDLTSSFIGLLILFPVFLIIGLTIKLDSPGPVLYRQRRLSKGGVEVDIWKFRTMVSNADTILEDYLSKDPTLKAKWEQDYKLDNDPRITRVGRFMRKYSIDELPQLFNVLKGEMSLVGPRPIVKAEATKYMDNYELYLRVLPGMTGLWQISGRSNLSYSKRIDLDVYYIRNWSIWFDLYILIRTPAAIFNCVGAC	ExpAA=45.38	First60=21.77	PredHel=2	Topology=o15-37i191-210o	OTHER	0.999523	0.000506	7e-06	1e-06	1e-06	3e-06
47812	GC_00008124	EVERYTHING	P_5S69	3118	1	1	1	0	1	1	1	fig|641491.22.peg.3331	Methyl-accepting chemotaxis protein	methyl-accepting chemotaxis protein	MTKRKFVIISVILSILFCASVAEAQYLLTSGSIEIFTSIAIILTSFLLVTGYMAYYFLETHSWFSQILDLMEQPLSITDLNMNWTFINKPVEGMLNVRRASMLGKHCSTWGAKICNTEDCGVNCLRKDQGETFFDQFGMNFRVNTNYLYSLRGKKMGHIEVVTDITDKVQFRELKTKMSTDVNRLLRELNEGSTSLAASTEEVSASVEEIFASIETSFQNSQKTETKTNGVADQADETRANLENSISAVQDIVNKVGLIQEIARQTNLLALNAAIEAARAGESGKGFAVVAGEVRSLAEKSQVAANEIEELTKSTKNVSEEAGNNLRELVPNIQETVELVSEINASILEQKTGIEQINQAIQTVSEVAQESNAIAENLSRAFRELENFGQAKEEEGTND…	ExpAA=43.98	First60=43.95	PredHel=2	Topology=i7-29o39-58i	OTHER	0.531589	0.168966	0.295591	0.001646	0.00073	0.00146
47817	GC_00008129	EVERYTHING	P_5S69	2868	1	1	1	0	1	1	1	V8V93_14610	nucleotide kinase domain-containing protein	dTMP kinase [EC:2.7.4.9]	MKQLSLLNTGKLFVFEGPDGVGKTTLCQEFSDHLSSKGITNQILSFPGQKKGSLGKIIYDIHHSRLDVLTDDIHPTSLQILHLAAHIDQIEQQIKPLLDMGTSVVLDRYWWSLYAYGQLNTVPDDILESIIQIEKQFWGELKPEAIFYIQRKEAFKLSKESQQLNTRYENLILEHPDSNIHIVINDSTLDVTIQTLSKISSKSTENTIPSRINHITNKQANHPSKLAKLLKPTIVYDTYWKFAVERQNIFFLRQKQERSPWTSDPILTTYKFTNAYRASDRVSQYLIKEVIYKGSQDINELFFRILLFKIFNKIETWELLRSEFKDIVYSDYSFNRYDKILTNAISSGTRIYSAAYIMPSGGKSSPHNKKHRMHLDLIHKMISEELPTRIAEARSMRAA…	ExpAA=0.00	First60=0.00	PredHel=0	Topology=o	OTHER	1.00003	0	0	0	0	0
47821	GC_00008133	EVERYTHING	P_5S69	30	1	1	1	0	1	1	1	V8V93_00165	SatD family protein		MHESMDCIGVVTGDVVSSTSAREPGRVQETLSRVLNEVALANRSGMVRDFAVYRGDGFQGVVTPEGALRVALHIRMSLLAEFRGWGEKKLDVRMGVGVGRVDALGESPGQSRGEAFLLSGRGVDELSVKVAEKRRLAVRTPWEPFNRAMVPQCALFDALASGWTDRQSRAAGFALQECGTETRIGELMGIGQSTAHKHLAASGFWAVEKFIEYYERSVRELVSGEEHPHD	ExpAA=0.01	First60=0.00	PredHel=0	Topology=o	OTHER	1.00005	1e-06	0	0	0	0
47823	GC_00008135	EVERYTHING	P_5S69	2872	1	1	1	0	1	1	1	V8V93_14625	tetratricopeptide repeat-containing protein	protein SERAC1	MLPSNEINAIRKSNSKSAIVFLHGFSGSAISTWSRFLTMFGTDRQFMNWDLYSVGYPSALTPDIPFWKKEPPISLIAKSLLTQTNLGPLSEYQAIAIVAHSMGGLVAQAACIESKEFAERVSHLVHYGTPSLGLRKAKALGFYKAQIADMKAGGKFIETLRGKWDLITTHGLPFSFLSVAGNQDDFVPSASSLSPFLEEHQAVISGNHVDIVRPVSQTCAGVCLLKNFLESGHYKAGPIDSAALAVERKDFQAAINTYEMHIDELDEKSLGTYALALASLGKAETAIELLQNNLEKGTDIQGILGGRLKRRWLAEGKSGDAEQARELYTEAFRQAESKGDHSQCHYHAINVAFMVLASARDYTEMEKWAKVAMDHANKATRDKWAEATVAEAHLYLGDI…	ExpAA=12.18	First60=12.15	PredHel=0	Topology=o	OTHER	1.00005	0	0	0	0	0
47840	GC_00008152	EVERYTHING	P_5S69	2265	1	1	1	0	1	1	1				MTENSRPEAPKEGSISKISRTGLQVAGGAIPFAGGLLSAIAGQWGEREQTRWNDFFHQWVKMLEDELKEKEQTILEIVMRLNLQDEEINRRVSSDEYQSLLKKAFREWGGTESESKREYIRNILTNAAATRITSDDVVRLFIDWISKYSEMHFSVIAAIYNSGGISRGAIWEKIGKGPVREDSPDADLYKLLFLDLSTGHVIRQHRPVDAYGNFIKKNPKSRSKGQGSRTLKSAFDYDEGYELTALGNQFVHYAMTDLPLRIDYKPDMEE	ExpAA=6.84	First60=6.65	PredHel=0	Topology=o	OTHER	0.97947	0.019971	0.000107	9.9e-05	6.3e-05	0.000318
47841	GC_00008153	EVERYTHING	P_5S69	1433	1	1	1	0	1	1	1	V8V93_07215	phosphate acyltransferase	phosphate butyryltransferase [EC:2.3.1.19]	MFTSFDAMSAYWREHAAPARIGVACPEDAVIMKAVLLAHELGIVNPVLVGDQEAIVTLLKAEDRTPGDFEIVHVPDEARAGEYVAEGVAAGNFAAPMKGHMQTARFLRPLLDKERGVVPRNGLLNQVTVYEEPSGTRLRLICDCAVNIAPDLQQMASIVKNAVLLAHRLGCARPRVAVIAPLESVNPDIPSTVNAALLSKMADRGYFGEADVDGPLALDLAVSPKAAELKGIGGPVAGNADIMVAPGLDAGNMTHKALVHIAGLKTAGVVTGGTRPIIMTSRTDSVEDKMRSILTAMLAGTGVDR	ExpAA=0.11	First60=0.01	PredHel=0	Topology=o	OTHER	1.00005	0	0	0	0	0
47843	GC_00008155	EVERYTHING	P_5S69	2889	1	1	1	0	1	1	1	V8V93_14740	site-specific integrase	integrase	MAINVWFRPYPRKGKKYRAYFKYKGRQPSKAVMTKKEGREWAELKVKEIDAMLKKESSETLMYSAGSKEYLDDCAWMQRQTVTEKYHHYTNFAEWMITAILKKPEDFSFDSISIEIARKYYRHVQNKISTKTANNHIKNLKAMWNWHITEARASFNPWTHIKKNKGEEHQEYVPPTENVVAVLLAAQPWQQDYLNIILKTGCRASDPRRLRWPAVNFDQEWLAFWTRKRVGGEKKYRKISMPKDSKLYEILWRLWEGRDKHSDYVFTNPKTGTGYTRREEAIKYLLADLKNTKGEIQTMGLCTKAGVRSFTLKSLRHFVALRLDDSGKASLTDIQKILGHENATTTDTYLKGLRGDTSRAASILDEDDLEKSLLDQNGAQSGARTKD	ExpAA=0.00	First60=0.00	PredHel=0	Topology=o	OTHER	1.00006	0	0	0	0	0
47859	GC_00008171	EVERYTHING	P_5S69	1607	1	1	1	0	1	1	1				MQLFGIDLSSQEKTGLSMSIGGQRASSEAPPSAPIPDAAYTQKALAADNTMTGHFVHAGRKQSKYITGLMMGFELEKTFSNQMRSVVAGYNNLVDLTAKAKALAGDKINNIDRERIGEEAADHVKTVIDNEVSDTNNEKLEDIREEIEEKADEAVKPESEKALENTTAPREELEKSLDGKTQADPTGATPSGEKKTVTASDQSADAGSQPPYNPADSMLPESIPAAIDILV	ExpAA=0.00	First60=0.00	PredHel=0	Topology=o	OTHER	0.999701	0.000265	5.3e-05	1e-06	0	7e-06
47868	GC_00008180	EVERYTHING	P_5S69	3054	1	1	1	0	1	1	1				MPPAAGKGKGTLEKGFPFPFPRTLIPYPS	ExpAA=0.00	First60=0.00	PredHel=0	Topology=o	OTHER	0.999983	0	1.6e-05	2e-06	0	3e-06
47876	GC_00008188	EVERYTHING	P_5S69	1157	1	1	1	0	1	1	1	V8V93_05850	ABC transporter substrate-binding protein	branched-chain amino acid transport system substrate-binding protein	MMTRIGKLMVLICVFVLVGALTAPAAEDPIKIGIVSPVSGNYGDHGKLERMGMKAALEEFGSKVLGRPVELVVADSETNPDVAARRARRLIEVDGCKYLMGAVSSSVAAAISAVATENKVLYFATNGNSDTLNASKANTYMFHVAPSMAMLVRGGADYVAKNIGKKWFYITHDYSWGHSGTAWARASAKKLGVTEVGEIKVPLGTRDFSSQLLQARQSGADVLVVTMAGFDNVALLKQLAEYRIYDKMKVWYTLMEFVDMWPLKPEQRQAYANVEVYWNENDKTRAFAEMLQKNNPDTPCPMPLDNGTYEGWLAMKILLTGIQKAGTDDVDSVIKTIEGLEIKDNMRKYPTRVRAWDHQVITQIDLIKANPKATGPAMWDVIDEVDAATVARTKAENPI…	ExpAA=18.42	First60=18.15	PredHel=1	Topology=i7-26o	SP	0.000318	0.999097	0.000171	0.000132	0.000134	0.000134	CS pos: 25-26. Pr: 0.8289
47899	GC_00008211	EVERYTHING	P_5S69	3296	1	1	1	0	1	1	1	V8V93_16760	helix-turn-helix transcriptional regulator		MKSAQQKLVDDVGIYLSVVRKRKGLTQESVARKLGHTTSNFVSRVEKGKGPIPVGKIGAFAEAYGISSVSFGRLVLAAMHPEVYETFLMLLKLDEPLTKAAAGCHGVKEKTRHERERKLETLMRRDALDEMWGFLAANRDFLPKNTWSKRAVEWTSIENIE	ExpAA=0.40	First60=0.07	PredHel=0	Topology=o	OTHER	1.00005	0	0	0	0	0
47905	GC_00008217	EVERYTHING	P_5S69	846	1	1	1	0	1	1	1	V8V93_04265	tetratricopeptide repeat protein	protein O-GlcNAc transferase [EC:2.4.1.255]	MKSGVSKFQLTITIFFLFSILAFGTQAESYNREADTHLDRGIANYRHGQYEHAIQECDKAINIDPKFASAYYNRGRAYYELGQYERAIQDYDKAINLGPEFAAAYQHRGLVYHELGRYEQAIQDYDKAINIDPNYAFTYSFRGITYYILGQYERAIQDHSKAINLDPENGEAYDLRGVVYGTIGRFDLALQDFIKAINLAPNAQAHYNLGLLYFRQDKFKKSISEFDRAIQLDPKLANAYLNRGLAKIALGMSTTSCRDLETACSLGECKGLEFSRAERICH	ExpAA=12.30	First60=12.24	PredHel=0	Topology=o	SP	0.000202	0.999157	0.000164	0.000157	0.000147	0.000134	CS pos: 27-28. Pr: 0.9711
47931	GC_00008243	EVERYTHING	P_5S69	1470	1	1	1	0	1	1	1				MTIEKATHTLYSSKSMLTAAKKRKIKRPIARTFREDEITSIVFEPLVFLDDPNLTWIFFQQLIEESGHSFSLGSNPTDVEFEFWPKFVPAVAYSGMRDVEPDMVVHFTTPHGKIHIILEFKWIKENGQPGRTTPPCELLKQWVHRDLRHDDKWLHLYITRRAAISNGNTKESCTAKFNESTNGSINSCEIKECLYHDKCHYKFPPRATYIGAWRDCLFPATWKHVLLAASRLEHMCSPNGEPIDRHGWGQSVVAFLEQSGIVPFVGFSKIEPNIALHDINETSFFITNPWFTLPEQNVFFDPTDIHFYQSGDTK	ExpAA=0.01	First60=0.01	PredHel=0	Topology=o	OTHER	1.00005	0	0	0	0	0
47940	GC_00008252	EVERYTHING	P_5S69	3237	1	1	1	0	1	1	1	V8V93_16480	lysylphosphatidylglycerol synthase transmembrane domain-containing protein	glycosyltransferase 2 family protein	MKNNAIQNDPQGRAEHGNLVKMVLFSLLGSVVLLAVVAWSADLGLLRQLLSHVDRFWLGGAAACMVVLQCVSGLRLATLLPDAEGRSGPMYASAVEVAFLCQALIKILPFRLGEVAFFWLAKMKLYAPFDRTLGVFLRFRLWDLRVMAISFILCAGWVAMRQYAWLKVYIGVAGILGVAFFLLSPVRILSLADKVFRFLTLLPGLGFLRSFSEMLEKAVARFDEEQTVSGTTLLMQSVVIWAWYFIVIYCLIQSLGIAVGPVAAIAVASGMTLVGIVPLQTVGGLGLVEIGQASLYMLAGLPVAEAASSSLAVSVLFLMLCIVVPGAMWALFAFARLVSRRG	ExpAA=179.62	First60=26.90	PredHel=8	Topology=i19-41o56-78i99-121o141-160i167-189o240-262i274-296o311-333i	OTHER	1.00002	5e-06	0	0	0	0
47952	GC_00008264	EVERYTHING	P_5S69	2880	1	1	1	0	1	1	1				MVSWSLLDFKNQSPAEFEALADQVGAFVLDQEELRELLDTAGQAAQETDVYKNLLGIYLRREIM	ExpAA=0.00	First60=0.00	PredHel=0	Topology=o	OTHER	1.00006	0	0	0	0	0
47958	GC_00008270	EVERYTHING	P_5S69	2864	1	1	1	0	1	1	1				MPQQSIREIIVKCLKDVAELDAESKPVSISDNMCPFKSLGLCSEDGMLVTLEVEAQLGQDFGDENLFVDGKGKNGKRRTVGQMVKHVEELIKKAEGSNG	ExpAA=0.00	First60=0.00	PredHel=0	Topology=o	OTHER	1.00008	0	0	0	0	0
47986	GC_00008298	EVERYTHING	P_5S69	1630	1	1	1	0	1	1	1				MPDPTQMAWAAQGDGPQDQGQEEEGQPVPGDHQQARPESGKPVARLKRGGADDAADNGQGRRDVSHDAAGARDQTCCFLPGRNEVRRKAGLAKASGLRTTMSGRMWYQR	ExpAA=0.00	First60=0.00	PredHel=0	Topology=o	OTHER	1.00006	0	0	0	0	0
47991	GC_00008303	EVERYTHING	P_5S69	3285	1	1	1	0	1	1	1	V8V93_16705	TolC family protein	outer membrane protein, multidrug efflux system	MDMAQVEINIKKIDAKNQWWRMFPKLKLYVTNNVNLTTKDDKSRNKLSVSFLSGTWDPVGSYLSHDASLLVTKLAKYEKLKTANELIANVIKIYIHAEFFDLIMHEQRELEELGQETLSYLQKMYPDAPVVPLEIRQAEQELKKVSSNRQTFVEQRVYTEMRAKRMMGIPVEQKIVLAKSDFADRVDTAYAPQKISYQELRSSALFAKMNAVRKELSNYGVYAAWADYVPKFTVAVRTPDPISSTTSGKEDFYLTLGINVPLLYWGELGRNIDRAKLAQKSEGYRRQISELTKEDNWYKGLTEVRAMQRDLDLSKVDLELQELALRKSEILFDAGQATYKDLVSAKVAVELKKIKLLSKQQNYLIRKLDAYALTGRLLNHYIEIKDDDL	ExpAA=0.06	First60=0.01	PredHel=0	Topology=o	OTHER	0.999967	7.2e-05	3e-06	0	0	1e-06
48017	GC_00008329	EVERYTHING	P_5S69	2876	1	1	1	0	1	1	1				MTNNTGLFGFGSCQPVIKKGYNKKATDKILQRHRQNAETYRERIRELDEELDLVTRQRDATRKAYLNYLENHGIKLDEDEFDQYFEECMNEM	ExpAA=0.00	First60=0.00	PredHel=0	Topology=o	OTHER	1.00004	0	0	0	0	0
48056	GC_00008368	EVERYTHING	P_5S69	2925	1	1	1	0	1	1	1	fig|641491.22.peg.3133	Uncharacterized DUF262-containing protein TM0991		MSELKTCFKRVDYDLSSLLHYIEIGDIGLPDIQRPFVWPNTKVRDLFDSMYKGFPVGYLLFWENANINGAKQIGVGDKAHTVPARLIVDGQQRLTSLFAVFRGKTVLDANYVERRIEIAFRPRDGKFDVADAAIRRDPEWIANISALWTSEQSSRKLVNSFIDALSAKTPLTEDEEEHISHNLDRLFDLQKYPFTALEIASSVDEEQVADIFVRINSEGVTLNQADFILTLLSVFWDKGRADLERFCRASRQPSVQGAGASSFNHFIQPDPDQLLRVSIALGFGRGRLKSVYQILRGKDLETDTYSTEHREKQFKILEEAQAQVLDLTNWHQYLSALVGAGFRSWEMISSKNALLFAYAFYLLGRKRYAVPEHVLQKAIGRWFFATSLTGWYTNSPESA…	ExpAA=0.06	First60=0.00	PredHel=0	Topology=o	OTHER	1.00006	0	0	0	0	0
48066	GC_00008378	EVERYTHING	P_5S69	3593	1	1	1	0	1	1	1				MSEMTMKLRKLQKDCNELVIKNQPPMFVWQCVSVDHDLVQNAQDYDPVDVHLRPVDLPDDPAELIQMINQGEVLLLSGILRLFCVPASMNLDQVGKLIEALKRRFGGNHSAVYRAAYKLLFPEGK	ExpAA=0.24	First60=0.00	PredHel=0	Topology=o	OTHER	1.00004	0	0	0	0	0
48102	GC_00008414	EVERYTHING	P_5S69	1536	1	1	1	0	1	1	1				MAIDYFYSWDSFIGIFEIHHRDDDYWELHLGEDHLATTGSPQSCVTMLRHGEIEVNWGDEGPDAVPPLSEWAEVDY	ExpAA=0.00	First60=0.00	PredHel=0	Topology=o	OTHER	1.00005	0	0	0	0	0
48104	GC_00008416	EVERYTHING	P_5S69	736	1	1	1	0	1	1	1				MVLYLSSFLITMNVGFMFQAAYPLFARRGPVAPGRALRGRSLRARLDLTNPADVRVIQQRFKAIGLYSMAEDGTIGPGTRQAFDVFADRHNLQRGLWTVNMQMLLFRGARL	ExpAA=17.52	First60=17.51	PredHel=1	Topology=o4-26i	OTHER	0.996483	0.003485	2e-05	1.2e-05	8e-06	2.2e-05
48111	GC_00008423	EVERYTHING	P_5S69	29	1	1	1	0	1	1	1	V8V93_00160	DUF3307 domain-containing protein		MTDPEQALLGLLLAHLATDFLFQPDGWVKAKEDGGFGSGVLALHAAVAGGLAALLGWGALDPVRVFAVTAASHWALDGLKARFGKGGTRWLLADQALHLAVIGGLVWWAPSGGPLPSWLAPLWQATLGSVPVRVWGCGLLLVGIPGSIAVKTMIGIWDAGKGGEAASDAAEDPQPDRDDGLRGRKNAGKWIGILERLFILIFILGGHWEGIGFLVVAKSILRFGEIKDSADRERAEYVLVGTLASYLWAVVVSMAAEAVLPPLY	ExpAA=101.03	First60=28.27	PredHel=4	Topology=o38-60i134-156o197-216i237-259o	OTHER	1.00001	0	0	0	0	0
48152	GC_00008464	EVERYTHING	P_5S69	772	1	1	1	0	1	1	1	fig|641491.22.peg.870	Two-component system sensor histidine kinase	two-component system, OmpR family, sensor histidine kinase BaeS [EC:2.7.13.3]	MTVRLKITLLMTAAGFVASLVFSCIILWEMVEQPFRLIDADLKVAGPRIGQAVMAGMGDEGGPGFADGDHYWLEVRDPATGEVLYRSGLARTYRIEPPRAGRGRTVSAVAEGQDAAGRDKEREKVDFRVYTTAFSLEGHHYQASAGRPVEHLEDELGDTVSGIAGGLAFSVLLLAAISYFLAGLMLRPIRELNAQARDISEKHLDRRMPTTGERDEFNTLAETLNNVFDRLQHAFLRQKRLLADASHELKTPLTMMRLALDAIRSGAGDGGPDPQAESHERMTEQVLRMDRLVKSLLDLSSLEIEAAAAREPLDLAALLNALIEDYRFLGEARGIGLRADLPGRLDMEGDADKLTRAFSNLLDNAVKYNVEGGSVTVTGARSGPNLTITLANTGPGVPD…	ExpAA=43.28	First60=22.42	PredHel=2	Topology=i7-29o162-184i	OTHER	0.587165	0.002654	0.392662	3.5e-05	1.9e-05	0.017477
48156	GC_00008468	EVERYTHING	P_5S69	2032	1	1	1	0	1	1	1	fig|641491.22.peg.2194	Triphosphoribosyl-dephospho-CoA synthase (EC 2.4.2.52)	triphosphoribosyl-dephospho-CoA synthase [EC:2.4.2.52]	MTLYCPIRRITPAAVGKTAVRAAIHEATATPKPGLVCPDSAGAHRDMDISTMIVSAMSLEPYFRGAAALGMGDAGAPPRDAFRRLRGLGRAAEETMLASTGGVNTHKGLIFSLGVLAAAAGRNEALDKGLDCASVCATAATLVQGLTERDFGPFRPLRRSGLTENGLLRRGRLIAGRSLTAGEKFFILYGIKGIRGEAEQGFPHVLAAKAEFDRWIGGHSLNIASINALLLLMRDMADTNVLHRGGRAGLELVRDEARRALDAGGAATPEGMHLLRAMQRRFIVGNLSPGGCADLLAIVLFFHFLATEPAAPDPLREAP	ExpAA=26.32	First60=0.01	PredHel=1	Topology=i282-304o	OTHER	1.00007	1e-06	0	0	0	0
48166	GC_00008478	EVERYTHING	P_5S69	2263	1	1	1	0	1	1	1	V8V93_11485	His-Xaa-Ser system radical SAM maturase HxsB	uncharacterized protein	MTNDNYYRLLPIRFKPAGNKLLLTTEAGDFHFVSTTEFDDILGGSLSEESKLFQDLKSKDFLATSKAELIRSIDMSSTRYRSRKRFLSDFTSLHMMVVTLRCNQRCEYCQVSCEDDVAYKYDMKPDVARKIVDYIFMSPSSCIKIEFQGGEPLLNWETVKSTIEYAELKNKSFNKNLDFVLCTNLTLIDENKLLYLKEHNVDISTSLDGTEGIHDANRVLRTGGGTYRQFIEKLSIARDICGHDKIGALMTTTSVSVDDLRPVVDEYIRLGFNGVFFRALNPYGFASDNDAKLGYNIDRFVDSYKKGLEYIIELNLSGKTFVEYYTLLLLTRILTPFSTGFVDLQSPSGAGISGVIYDYNGDVYPADEGRMLARMDDQKFLMGNVFTHSYSGIFEGEVL…	ExpAA=0.03	First60=0.00	PredHel=0	Topology=o	OTHER	1.00005	0	0	0	0	0
48169	GC_00008481	EVERYTHING	P_5S69	3272	1	1	1	0	1	1	1				MIEGEEWGFSKKKMFCLIEQTYLQVTTFCRFSFMWNEIYVCKKK	ExpAA=1.78	First60=1.78	PredHel=0	Topology=o	OTHER	0.999995	1e-06	3e-06	0	0	0
48180	GC_00008492	EVERYTHING	P_5S69	2888	1	1	1	0	1	1	1				MLDVVDRPFSVRIAAGILKRYVCRIYPVRLPAIEGKYKGKFIEFYPGESEEIILDILRRLAAEGRGVVLDNMLGVAFSVREIRRELKGMGRSKSADQVKHSLRILNGCKIEYIEEGHKEPQFSEAMLPTLGFGNPGTNQKAFCRFSTLTKNCLEHASQRIFNFREAAMYKKAGSNVARQLHKLLVLTCKNFGPRTPYRLPMKGFLSNGFTWQDRFANNVKAVVQGVNVLIDAGRIAPWCPEDIYLDEMVHGYTYYSEVFDSETGKKVDAEFVLYPTEKFIAEFKKANRLEKDRFQAIYSQRGRS	ExpAA=0.01	First60=0.00	PredHel=0	Topology=o	OTHER	1.00005	0	0	0	0	0
48236	GC_00008548	EVERYTHING	P_5S69	1263	1	1	1	0	1	1	1				MRGRECCEHRREPVPALLMASVPRSGTTMFETMRSDGENGGRSITVVGAYQQRTGGKGEP	ExpAA=0.01	First60=0.01	PredHel=0	Topology=i	OTHER	1.00003	0	0	0	0	0
48238	GC_00008550	EVERYTHING	P_5S69	2031	1	1	1	0	1	1	1	fig|641491.22.peg.2193	Two-component system sensor histidine kinase	two-component system, CitB family, sensor histidine kinase MalK [EC:2.7.13.3]	MILRFFSPLFRKTRLKTKLMLMVCAMFVPPFALLDLHVHHLIDSEYRHVAGTQAMSVAEITSKMPLVKRFMQGDSALMPEIRSELTMLTKASRVKFIVLIDMHGMRTYHPVAENIGKHVVGGDAGDAIRGKSYISFATGTFGTSLRALTPIYGDDGRQVGVTIVGIMSDAIEQSIARFIAPIWPDLFFVLIFGLVMAVLFSKSIINILHGLEPEDIARRLEERVAMLSTVREGIVAIDTNARITLVNAEATRILNNIGIEGDFLGQPVEEVVPNSRLPEILVTRQPEFDNEQNLLGTIILTNRTPIMVNGTLVGAIATFRDMTEVRQLAENLTGVNRYVDALRTQSHDFLNRLHVIYGLLQKGKLKALSKYLSNLIGVRMKEHAALSSGIKDAVIAGFL…	ExpAA=42.27	First60=14.92	PredHel=0	Topology=o	OTHER	0.995735	0.001707	0.000164	7e-06	5e-06	0.002412
48241	GC_00008553	EVERYTHING	P_5S69	3284	1	1	1	0	1	1	1	V8V93_16700	HlyD family efflux transporter periplasmic adaptor subunit	HlyD family secretion protein	MTCKTSFAVIVFTAILLLACPFAHGQEMHGVDSATAAVATVFQGKVYCSMTYPVKLPYSGELLEKKTSVGQLVKKNDVLMKVRLKRKDALSLEARLDKKVEFTRQELDIKKWTARLKTLSEQLESSKALSKQGLAPGKGVAFLEDQISLIKFQIEQTRNELAQEKKRAADDRDLIAEMLGQKGARKLDTSLMYVRSPIAGYVIWENTGVELGAIVDDSVFAIGVMDPMTIRTQIYEADMYRLKIGDTAEVILEFNPEKVMKAKLVSMSWLPVDTNIGAPSYYAAELEIANPDNILKEGYKVRIMFMENEKTDVK	ExpAA=19.15	First60=19.13	PredHel=1	Topology=i7-25o	SP	0.000191	0.99919	0.000174	0.000146	0.000128	0.000121	CS pos: 25-26. Pr: 0.9766
48323	GC_00008635	EVERYTHING	P_5S69	775	1	1	1	0	1	1	1				MSFITQGLRRMDARAAAAMLLDRVHVLLVRPVAASRVFLHATGKARRFYLVHFRKDYVRAQLRAREGACRQCGFCCNMLFTCPLLTREGRCVAYGVCRPRSCRVFPIDQRDIDEVGKCGARCGYRFENRR	ExpAA=0.19	First60=0.18	PredHel=0	Topology=o	OTHER	1.00004	0	0	0	0	0
48356	GC_00008668	EVERYTHING	P_5S69	3275	1	1	1	0	1	1	1	V8V93_16660	glycosyltransferase family 9 protein	heptosyltransferase III [EC:2.4.-.-]	MKYRIFVMIRELHHGYLYDNKAVVLLLSVVDGVMRRLIVRKRIMPREVRRILVVKPDHLGDLLLTSSVLPLLKKRFSASRIDMVVNSGSLPVARGSGIVARVFVVDHWMLNRSKIPLWRKLFFFMQSFCFTLREVRKIKYDLCLNLRAFGGNLVTLCGFSGSKYCVGHGTGGGGWLLDEAVPWASGKHEVEHYLEVLAPLGIEADLKELHCTLHVPEPVRNKVRAMVSDRKFSPFVVFQPGSGAAERMLPPDVWAATANALPKEVEILACGTADEGNLISAIQEKTDRRLHDFTGRFQLEELLSLYGEASAVFALESLSAHLGGTAGVRTIAYYRKGMSSPEMWRPLGDTVTIVDSPDQFIQSAASLFEQR	ExpAA=3.94	First60=2.11	PredHel=0	Topology=o	OTHER	1.00001	7e-06	0	0	0	0
48367	GC_00008679	EVERYTHING	P_5S69	2269	1	1	1	0	1	1	1	V8V93_11525	site-specific integrase	integrase	MKLEILSEPAQRTNNNASRRRTTPIGRTPSYLWRKRGILYFRYAIPHALRTPLGKSEYRFSLGTTYISEARPLALQLSMLTHALMSSVKALPGSASQADLIPIQAHYYSQVRNVLASVGTTHPTISPIMFNTGAYAGGNDGGQRGRLDQPSNVDTPTLQANWERGQQLGSNLGFKPDKKVMLSQMIQDFMDEGKRVSRWTLKTVDEYEAVYSLFLRIVSDMPVGSLSYPVMREYKQTLLRLPPNMNKSPLYRGKTVKQILNMKIRKSLSPSSINKALTRVSSLFKWAVKNGYIQANWAEGMHIATGKTPQQERKAYTVGELNRLFNSPRYTKDTFTSPYMFWLPAMGLFTGCRLEELCQLHLEDIREVCGVWVLDINDNGVKRVKTANSKRLVPIHPFL…	ExpAA=0.03	First60=0.00	PredHel=0	Topology=o	OTHER	1.00006	4e-06	0	0	0	0
48380	GC_00008692	EVERYTHING	P_5S69	3158	1	1	1	0	1	1	1	V8V93_16095	polysaccharide pyruvyl transferase family protein		MRIALLTYNIGQNYGGILQAYALMTTLSDLGHSPELLYIKTGSVKGWKRLIKKYILSKFMGKFAKRESEYKKLHEFVEEKINPKTKPLSTKKDFLRVTKNNYDAYVVGSDQVWRARLFRYIDYAFFGFVETGDPIFFSYAPSFGVETWDYTEAETLKFREQLAKFRAVSVREDSGVELCRKYLNRDATHVLDPTALLDKTRYLSLLDNSNAADYSGELLTYILDESDEKNKLVDIVSKDLSYDVFKVGSINTDSERIEDMVYPSVQSWIEGFNHAKFVITDSFHGCIFSILFHKPFIVYGNRMRGLARFNSVLKMVGLENRMIASLDDVDPNLWLEEVDWESVDNKLNVKRNISFNFLRDALSGERHQADEGF	ExpAA=1.65	First60=0.62	PredHel=0	Topology=o	OTHER	1.00007	1e-06	0	0	0	0
48383	GC_00008695	EVERYTHING	P_5S69	3248	1	1	1	0	1	1	1				MSNTPDPQTRPFNSKHPKRRQWTEQRPTKPETGFAPGLKAYYVCSITLIVFLLLPAIGHCAATITDMNQTFITTSDDSRMLIVTCTVQTDKATESPALQVKVFDDTGKTLSKHTSYGGRYYDKAVLSQLSLLAATAAVCSPIPKPVKPNTKRIYQILLPYPREYTIKLDVSLLTEAKPTPAPPLAPPAPNAGSGSIHTDGLYLQKAFAPFTVDESVDTLFREYPEDVLATSQPQTYEPEERHSPAPVPQPGTGSRFEEADNLLEGYGIVPYWELVAFGWSIEKTNKELAKHALTSYKNNSLVVTACTENICDYRLKDKLKNSKSIGFLFLNKKLHAMTVDISTRDMVRRRSLLQALATLYGGTIWSRTRGPEMGNDVSRLEYMAETSGFTMKTAGNKLR…	ExpAA=22.41	First60=19.01	PredHel=1	Topology=i41-63o	OTHER	0.998808	0.001142	1.2e-05	3e-06	1e-06	2.7e-05
48469	GC_00008781	EVERYTHING	P_5S69	2476	1	1	1	0	1	1	1	V8V93_12595	methyltransferase domain-containing protein	2-polyprenyl-6-hydroxyphenyl methylase / 3-demethylubiquinone-9 3-methyltransferase [EC:2.1.1.222 2.1.1.64]	MDKEYNGSFYDAQVNTSLQSAQQMVPYIFEIIKPESIIDVGCGLGTWLSVFRQLGAKEIKGIDGSWVDQSRLLIPSECFSSLDLKEISQLEIDKKFDIAMSLEVAEHLNESEAESLVKSLTNMSDVVLFSGAIPYQGGTHHINEQWHSYWIDLFRKNGFEVLDCLRGKFWNNPKVSYFYAQNAFIFYNENKVDRPGFEIPLMPFNCVHPQRYSQLAEFVWVDTSSLMLELVNRFKKATIGRIINRLKRKDFM	ExpAA=0.11	First60=0.07	PredHel=0	Topology=o	OTHER	1.00008	0	0	0	0	0
48499	GC_00008811	EVERYTHING	P_5S69	3162	1	1	1	0	1	1	1	V8V93_16115	glycosyltransferase	N-acetylgalactosamine-N,N'-diacetylbacillosaminyl-diphospho-undecaprenol 4-alpha-N-acetylgalactosaminyltransferase [EC:2.4.1.291]	MKKKKRVLFYLPTIGQGGIERVIEHIIDQLHDRVDFCVSGQRLEENSILSRERLGDKAELFDAPGIDMMANRYLPKNVYKLKGYVDRFRPDILFSFWHLPNLVAGLLLSLYPKSKRPRWVLSVHNQSPGFDREKGYKGKFLSSLLVGVARCSDTRITVAPRLIPGCEAYYGQKFDLYYNPAVDDRLSDLAKDDPGHPWLTPDNNTILSIGRLDIMKDFPTLIGAFDIVRKDVPDARLVILGDGPKRNDLQAMIDDRGIADKVDLVGYVANPYAYLSRCRMFALTSTHGEASPMVLAEAMFFSRPVVCTEFYTAPDYIGDNVNGLLAKCKDTGEVAEKILMVLKDQDGAAGRAEHAREMVLERHGVENAARRYFDLISRL	ExpAA=8.71	First60=0.05	PredHel=0	Topology=o	OTHER	1.00006	0	0	0	0	0
48503	GC_00008815	EVERYTHING	P_5S69	1117	1	1	1	0	1	1	1				MNDSLTSLIEIEDELKDNDFVIKEGPHITPLKGTRNDYDPFSPKYISEIIIDKTNQNLKKEQFELGTTFLLVDLSSQIPLLSKLEDEINRYYYHLNSKASGILFTVAYGEYNQNMYRPVEFEGASNKDGTLHKEGILTDPDNAYIAGIIFHYAPLGKDSKFRVLLNNKANHVPRTLSNFIEQLHNLTYP	ExpAA=0.04	First60=0.00	PredHel=0	Topology=o	OTHER	1.00003	2.6e-05	1e-06	0	0	0
48506	GC_00008818	EVERYTHING	P_5S69	3241	1	1	1	0	1	1	1				MCRLKMIFENDRFVLLDDIMWITRIQDNLSIVDTMMITKGDSVR	ExpAA=0.01	First60=0.01	PredHel=0	Topology=i	OTHER	0.999995	0	0	0	0	0
48512	GC_00008824	EVERYTHING	P_5S69	1056	1	1	1	0	1	1	1				MITLGESFLSNKKTFGPLTWANKFDKESNPIEVKPYFLNYVKKRLTDNGLMPSLNMLKYFTLLASHTLSDSNRLVRGQNHNFINERTTRA	ExpAA=0.06	First60=0.03	PredHel=0	Topology=o	OTHER	1.00002	1.6e-05	0	0	0	0
48516	GC_00008828	EVERYTHING	P_5S69	1151	1	1	1	0	1	1	1	fig|641491.22.peg.1272	NAD(P)-dependent glyceraldehyde-3-phosphate dehydrogenase, archaeal (EC 1.2.1.59)	glyceraldehyde-3-phosphate dehydrogenase (NAD(P)) [EC:1.2.1.59]	MVNVGIVGYGIIGQRLADGVSLQEDMELVGVCDVAPTLTVRALHESGMPYDLYNAIPENDKLFKEAGIPLSGSFEDLVDKCDIILDATVAGIGAKNKAYYESKGKKAVFQGGESNDVADVFFHGYANYAKGIGKNYLKLTSCNTTGFIRAIDCLDEAVGVEKVAITIIRRIADPGDYHRGLTNALKVDKAPNHQCVDLMTIMPHIQATGILVHTPVTHGHIITLVVTPKKEISPAEAEKLFRRHDRIRVVSLDEGFLGNASMFRYARDLGNYRSDMYEIALWKDTLVSSGKDLMFAINIPQESVTIPESIDAIRAAMGMQSDPAEGVALTNKYLGMGKWKTPQYMKG	ExpAA=0.03	First60=0.00	PredHel=0	Topology=o	OTHER	1.00006	0	0	0	0	0
48540	GC_00008852	EVERYTHING	P_5S69	1120	1	1	1	0	1	1	1				MRRLIKFHKFTRRTDWGADTIQDTDARRLQGELVGLFSGLYERVEVDAQARSRQRSTGGECVDIEEMFEAAKCVPLAKSENEYAPPGTGIILNLYPTEDEQLYEELWEPGRAIPFPVRYADLIEFNNTMEHFRLSLIASHKKWQELYFGGDDDPKERVQFPIVETFSSKRTEPYVGEEFGYYMPDHHFKAITRYKVLAGSESKEIYLLTTDSADLPHDAMEREVISIFSGVWRDLKSFAESLLVTYYDHIGSFAKVRSCKECGELRMPPRVHPTREGVCDEHCKNRWHLKNRYSNCRRRHNEAMGRHESKSARKLKPHLLTFEDCTAANCPDEKKERKGFHCILAAEKNYDYLCSIVEADKNFALKGDMLKLLKKV	ExpAA=0.00	First60=0.00	PredHel=0	Topology=o	OTHER	1.00006	1e-06	0	0	0	0
48542	GC_00008854	EVERYTHING	P_5S69	1428	1	1	1	0	1	1	1	V8V93_07190	2-oxoacid:acceptor oxidoreductase family protein	pyruvate ferredoxin oxidoreductase gamma subunit [EC:1.2.7.1]	MMEIRVHSKGGQGAVQANRMLCRSIVQAGGYAQFIPAFGVERKGSPVFGFFRVSDAPIRVNSQVYSPDLVVIMDESLLGAVDVYAGLKPGGRVLVNTKRRPDQLGLPDDVSSVGVLDAFGIAGEVLGRSIPNTTLLGAIAAFVPGVDRERLFGLIGAKFGEANVRAAQRGAEELRVHPWAESAKEAE	ExpAA=1.05	First60=0.93	PredHel=0	Topology=o	OTHER	1.00006	0	0	0	0	0
48548	GC_00008860	EVERYTHING	P_5S69	3198	1	1	1	0	1	1	1	fig|641491.22.peg.3422	Tyrosine-protein kinase (EC 2.7.10.2)		MKRLIVIALFAISLLQAPYAFACVITSTDPSFNGYYGGDFYGGNSYGGGSYGGYYGDGGYYGGGSHGGYGDGGYYGGGSHGGGYGDGGYYGGGSHGGGYGDGGYYGGGSHGGGYGDGGYYGGGYDFPWGGGGCCWDDTPCNPPTTITQTPEPSTFLLLGFGGLGLLLYGRRRKRSL	ExpAA=40.64	First60=22.65	PredHel=2	Topology=i5-27o152-169i	SP	0.000211	0.999137	0.000168	0.000167	0.000156	0.000147	CS pos: 22-23. Pr: 0.9756
48581	GC_00008893	EVERYTHING	P_5S69	3497	1	1	1	0	1	1	1	fig|641491.22.peg.3747	Transmembrane protein Msl3831		MPLAMIILIVVALLLLGVIPVWPHSRAWGYAPGSTLGVIIIIIMVLFLTGRI	ExpAA=42.24	First60=42.24	PredHel=2	Topology=i2-24o28-50i	OTHER	1.00003	0	0	0	0	0
48582	GC_00008894	EVERYTHING	P_5S69	677	1	1	1	0	1	1	1				MTELPVTWNRTFKVWWLLLWRSLTLSVLGGGLFGAFVGVIGGLMGMPQESITGFAQVTGFIVGNVVFLLIVKTAFRKRFKGFRLAMVADEVTPAESAPPPQTGSSPW	ExpAA=44.13	First60=31.80	PredHel=2	Topology=i17-39o54-71i	OTHER	1.00004	1e-06	0	0	0	0
48620	GC_00008932	EVERYTHING	P_5S69	1152	1	1	1	0	1	1	1	V8V93_05825	LacI family DNA-binding transcriptional regulator	LacI family transcriptional regulator	MKKKNPTTIKDIAAKVGVSATTVSMVLNNPETPRVSKERRRQVLKACEELDYRPNFAARMLQKKESNIIGLTVESLKNPFFSELAQGVVQRAKELGYSVLLASVKGGIEDQRSSIRNLLDYGVDGLILSSVFLDDPCIEELFEMDVPFLLSLRQLRKTDSRRAYNFVGVDNYKGSCEIIEHLASLGHTSFQVLAGPQNVSTGYNRLLGTLDTFDKLGLDFDRDTSLRISDDFYKESGMRFAADLVKGGELPSAIVAHSDYLAIGVITALLDAGYRVPEDVAVVGFDNIEMSSLPGVSLTSVSHNKNQVGYSSVDLLLKTIKTRQIQQMILDPHVIVRNSSALPLRFRK	ExpAA=0.16	First60=0.09	PredHel=0	Topology=o	OTHER	1.00006	0	0	0	0	0
48636	GC_00008948	EVERYTHING	P_5S69	3260	1	1	1	0	1	1	1	V8V93_16590	glycosyltransferase family 4 protein	colanic acid biosynthesis glycosyl transferase WcaI	MPLNIIYIHQHFSTRGGCAGTRSYEFGRLLVGKFHHRVNMLCGRNRKSNFAQPSERAVDRIDVDGIDVHVCNVSYAQQAGFCGRVKAFLAFALQAAREGVKLKGADLVFATSTPITVAVPGLLISWLKRIPLVFEVRDIWPESAVATGVLKNPLLIRFLTWFERFVYRKATRIVTVSERMKARMVECANIPPNKITVVPLGADPDLFGQGSRVNFRKRYKLEKDFVAIFTGAHGLANGLDLVVDAAAYLPPGVKIVLIGDGGKKAELKEKAHSMGLDNILFLDPLPKDELAEVLAEVDCGLMILQPLDIFSTVLPNKFFDYLASGLPIVVNFPGGVADIVEGKQVGIFTRNSTPQSLAEAITRFAEDREFCQRCGSNGRELSKEYSREKLIVDFERCLA…	ExpAA=4.43	First60=0.00	PredHel=0	Topology=o	OTHER	1.00004	1e-06	0	0	0	0
48645	GC_00008957	EVERYTHING	P_5S69	3243	1	1	1	0	1	1	1				MGEILKLAITIDVEEEGLFGGAYPRSGATVSNVALLEKLEWLTRDFDLPLTLLVDHAVASSGACATVLRHWKDDLGAEIGVHLHPWNTPPFGDGDPLDSTAMPPELLSAKLGNVLEAVEACVGGRPRSFRMGRWDFSESVRRAVLASGLLVDASVAPLKHTPAGTTWFNAPAEPFWLDEEHSVLEVPLTVLPIVPAFGRLAVNMGKSVTRRFSSFGALGIQPVWFPAWSMRQAVRLHAHRHGEVLNLFFHSSELLPGASPHFPTEQSVRNFLEKLRTFVVWLKRYVVVKGRTLSGLRQDMESR	ExpAA=0.32	First60=0.00	PredHel=0	Topology=o	OTHER	1.00008	0	0	0	0	0
48648	GC_00008960	EVERYTHING	P_5S69	3448	1	1	1	0	1	1	1				MELNALLQQGGILFLTVMLAGGTALNYFGLRLQYIALFLAGALFGTFLGSGGSILSGHDGLAAVLITLFTALACGLLTVFLTRFTVFILGGFIGALLAASTGHGEPLILALAGFACGTLTAALLDLGIILITSFSGSLLMFHGLVNLHSLATDGHTASVSGATLNYAERLIEAVSRDGLQGLDRTFQGDGWLLGLLFLSGALVQFGVNARRKKPAPVRGMGAGDTGPAAADTRNPTLSGGRYPEEVTPGSQVE	ExpAA=130.21	First60=43.83	PredHel=7	Topology=o5-27i34-56o60-82i84-103o107-124i126-145o190-209i	OTHER	1.00002	0	0	0	0	0
48656	GC_00008968	EVERYTHING	P_5S69	3590	1	1	1	0	1	1	1	V8V93_18225	phage antirepressor N-terminal domain-containing protein		MIRHEEVMVFGAPILVAVLENGEKYVSPRHICEAIGVSWTGQSRKIKEDEVLSACCEDIVTVVRNGANRQMTMLHIDKMSGWLFGINANRVKPEIKPALVKYQTEAFAVLDAWFRKNARAATDPTDMMAMMQETIQKALAPLQVQLEAVVIDNKAMKPKVEAYDSITEEGQKFLLTNVAREVGVGRKALIALLVDGGVLETSNVYGENRSLPTDYAKNTGLTTDYHNPVGTVNPHSFYLTAKGRSLCERLAYDWKAQQQKAA	ExpAA=0.01	First60=0.01	PredHel=0	Topology=o	OTHER	1.00006	0	0	0	0	0
48670	GC_00008982	EVERYTHING	P_5S69	3273	1	1	1	0	1	1	1	V8V93_16650	class I SAM-dependent methyltransferase	O-antigen chain-terminating methyltransferase [EC:2.1.1.- 2.1.1.294 2.7.1.181]	MVVTDIFNPKRFSSSRSDIRKKQEKYAAKFQGCKRVLDFGPGEGLFLELLRELRVEGLGVDMDSQAVAKAHEKGLQVVEADGLVWISEQEEAFDGIFCSNVLEHLPPEKAAELLTQFVRLLSPGGLLILVVPNPRSVQMLSETFWLDPTHVRFYPLRMLQSGVTHLGLVVEESGDDPDTRVHPRSLWQWVKFFVRSCTLPRALRGGDEVFVCARAPRVSQAE	ExpAA=0.05	First60=0.00	PredHel=0	Topology=o	OTHER	1.00009	0	0	0	0	0
48686	GC_00008998	EVERYTHING	P_5S69	3597	1	1	1	0	1	1	1				MARQTKREQRQKAAARQKKHRESIKEAGGRTLKVTLGGEAAGQFRQIMEAVKAASPNTSQSEVVRLMIAKTYREAVDLAKAHTEGASVVDQQPEATAEDKRQSNMKSIEKALAVDFGIPYKP	ExpAA=0.00	First60=0.00	PredHel=0	Topology=i	OTHER	1.00004	0	0	0	0	0
48699	GC_00009011	EVERYTHING	P_5S69	3757	1	1	1	0	1	1	1				MWWAAHSRRGFGLFSLHCVSPLRRLPFLPAQKKGSKNCVSVRAPGGWPGTKRLDAERVAALARPYFGSPLWATAAFGFVQPPVLPNPAAPLPLTEPALEGACRSRPRRGGGFCFAEGRSALKGSVPFRGPHYTFFQMEPPRADRILAPPPSGGRVPPQGPFFRLFFWAGKKMDPAGRAWKLRRCNRLTGSRRVERSSIPALRAAGALLERAGSARKAAPSPQTKKARPEARLLLPRRRGRAQKNPANSRSSAKTPW	ExpAA=0.97	First60=0.05	PredHel=0	Topology=o	OTHER	1.00005	0	0	0	0	0
48703	GC_00009015	EVERYTHING	P_5S69	582	1	1	1	0	1	1	1	V8V93_02935	ankyrin repeat domain-containing protein	ankyrin repeat domain-containing protein 50	MAFRLLRVQFFVFLVLFTACATVRADPPAKALSQDLARAVEHGDHVRMAELLKQGADPNGLGFHTTLIHTAVYHDDVEGLRILLEHGAAPENINHQDEMPIHAASRMGNREMVELLLEHGCPVDARTESGETPLHVAALNGRFEIVDFLLEHGADLTAESGHGKILHEVVGLGRTPKMIPYLVERGAAVDAKDDSGATALRIAVGAEKPAMVKALLTAGADPNARDDRGNPPIAGLGQHTWMKEEAVEIAKLLLDGGAEVNFRLIWGSTPLQEAKIAEVAELLLQHGADPNGYDRVGCPALQQAIIKYDLERVDLLLRYGAEVNGKDGHGYKPLYEAVVRRKNAIVRLLLERGADPWSVDSQARSALYWAKSYRNTEALEILKEFGITEDKNPNGPDQD…	ExpAA=4.37	First60=4.37	PredHel=0	Topology=o	LIPO	0.00036	0.378898	0.620287	0.000164	0.000152	0.000134	CS pos: 19-20. Pr: 0.5967
48711	GC_00009023	EVERYTHING	P_5S69	3161	1	1	1	0	1	1	1	fig|641491.22.peg.3380	NAD-dependent epimerase/dehydratase	2'-hydroxyisoflavone reductase [EC:1.3.1.45]	MNVLILGGTGAMGTHLVELLDGKATEIFVTSRSKHSDHGRIRYLQGNARDNGFLVEILKDSWDVIIDFMVYKTGEFKSRIDLLLGATSQYVFISSARVYSESDVPITENTPRLLDVSTDEVYLKTDEYALAKARQEDLLCDSGYRNWTVIRPSITFSETRLQLGVLEKESWLYRVLHGRSIVFSDDIADKLTAMTYGLDVAKGIASIVGNAKALGEIFQITSEEAFRWDEILELYLDVLETHLGARPKVVMTKKSSNLYISKYQVIYSRYFNRRFDNSKVKQFVDVDAFRKTEEGLRHCLGVFLKSPSFRGINWTLEAMNDRAAGEYTPLSEIPSLKLRIVYALERFRLSFVVKLLRKVRHLFH	ExpAA=0.02	First60=0.02	PredHel=0	Topology=o	OTHER	1.00006	0	0	0	0	0
48726	GC_00009038	EVERYTHING	P_5S69	631	1	1	1	0	1	1	1	fig|641491.22.peg.724	Arginase/agmatinase/formimionoglutamate hydrolase, arginase family	guanidinopropionase [EC:3.5.3.17]	MSKSKYDGRKPVCYVPKNSYPQIYQGVPTFLSSDSIREAADLAGYDAAVMGVPWEGPVTWGGPSGCELAPKTIREASLRYGGYLPEFDYDLFDHINVCDFGDVAVVPGDGVETNRHIRDKVSAVLAHGATPIIFGGDHSITVPAVEALAQAHPKRVGLIHLDAHMDNMEFFGEERFARCCPMHRIYENVSMDPAKIIHMGIRGPRNNPDQMRFAREAGSHVMTGFEIKRKGVEYALEKALDVAGTDTDAIYVTVCSDILDVAFNPGGPPDLNGLTSYELSYLLYNFAVRGIGAFDFVEIYPPTDRNNVSSHTAAWMGIYVMSGMAKRKMDSGRVPENA	ExpAA=0.39	First60=0.00	PredHel=0	Topology=o	OTHER	1.00005	1e-06	0	0	0	0
48748	GC_00009060	EVERYTHING	P_5S69	3528	1	1	1	0	1	1	1				MGKVRSVLLLAGRSLLAGCGIKAVPTGELTGPDIHTREESFRDGTSVRYRYRLERRINGAYVIRGDALFQGVGRIRDARMKLRLVRGNAVVATVPLRVRTAKTNKKIHYYNKFKAEKPFDSVEFGWRLKYRY	ExpAA=0.27	First60=0.09	PredHel=0	Topology=o	LIPO	1e-06	7e-06	1.00004	0	0	0	CS pos: 18-19. Pr: 0.9855
48751	GC_00009063	EVERYTHING	P_5S69	1154	1	1	1	0	1	1	1	V8V93_05835	ABC transporter ATP-binding protein	branched-chain amino acid transport system ATP-binding protein	MTILSINNLRKSFGSNLVTNDVCVDFKEGELVSIIGPNGAGKTTFFNLLTGMIKPDAGKVLYKGQDITGLPPYKTLTYGLSRSFQVVSLFEEMNVLENVAIGVQSDLGLRGNLFKNFKTNRQIREKSEFILDMVGLLEKRDFPVGAISHGDRKILDIGMALSRRPETLLLDEPMSGLAKNERFRITDLIEKLRKSMTLIVVEHDMDVVFKISEKILVLHQGGVLAFDTPDAVANNEKVQSVYLKG	ExpAA=0.03	First60=0.03	PredHel=0	Topology=o	OTHER	1.00008	0	0	0	0	0
48825	GC_00009137	EVERYTHING	P_5S69	3539	1	1	1	0	1	1	1				MGVRGSEEEREPFLKGFPFPFPAAGGISI	ExpAA=0.01	First60=0.01	PredHel=0	Topology=o	OTHER	0.999934	1e-06	4.5e-05	1e-05	0	1e-05
48850	GC_00009162	EVERYTHING	P_5S69	1055	1	1	1	0	1	1	1	V8V93_05330	conserved phage C-terminal domain-containing protein		MSRGWVAVHRKIVDWEWYQDANTFRLFMHLLFKANYSFGKWRGESLSPGQLVTGREQLASDLRISEQSIRTALGHLKSTGVITIKSTNKYSIISIVNWDSYQPSAASFNQQAIQPVGQQLANNQPSTNHIQQSKKGKKGRRKNEEGETPSDGCKSSDLIAEQARAVLEHLNKVTGKRFKVTGLIPARLRAGAAVEECMQVIDYKAKDEGFDRKYLDHTTPFREANFDKYLNQALADQRPNKQGRSNEDDDARGWSPEPENKWARGVGSPHPS	ExpAA=0.02	First60=0.02	PredHel=0	Topology=o	OTHER	1.00002	0	0	0	0	0
48857	GC_00009169	EVERYTHING	P_5S69	3274	1	1	1	0	1	1	1	V8V93_16655	flippase	polysaccharide transporter, PST family	MVFGLALAGALTRGLGEAGFGDYSVIVAWLGVTAGLADFGLSKTGVREMASAGPSFSIVAGNLFLLKLLYSLAALAIAFVFIPFMPYTQPLKNVLHVGLCAVVFMSLAAVYQGIFQIRLKTHFMALAESIGSASVLVLSWHFLGAGFGLLAIVTILVFGKALVCLLNWVFSRPLTRLSFSISWPTMRSMAVQALPLGVSGFMALVYFRLDIMMLSWLKPVSDVGIYGAAYRIIEVGSVIPSVFMGIIFPLLSKACAASKEDLPRHYARAYMTLSLAAIPMLVGGIILANPLMELITGPGFGKEASVFPVEALYGFSPTAMTFLILLPSSAMMFIGELHGNMMIAGNEQQCLMRVYFWLVPLNLVLNLLFIPYFSYLGAACATTFTEVFAFAYMAWAINR…	ExpAA=281.49	First60=22.25	PredHel=13	Topology=o20-42i63-85o95-115i122-144o148-170i190-212o227-249i270-292o312-334i354-371o375-397i404-426o430-452i	OTHER	0.999996	3e-06	0	0	0	0
48927	GC_00009239	EVERYTHING	P_5S69	1340	1	1	1	0	1	1	1				MPPAAGGREREPFEKEFPFPSRTSSPFPPELSGRFAGRRETGEGLISSDRGTGRQRGWKRHGRPLRTDREAATKSFGESREPFSKGSLAGSGAAPRPIAAVLIRRARRLANGWRPGGTHKNGARRSRTGFDRELTLAPFRTVLASKPRCRYRRPQWRAWIRGTRPLLVRCLETASYRRGAVLGGLCGRFVKHSLSCGRWYYFFAFPGCLIRGKNKMVVCTGPRAYPHPVRNVTTRSRIWISTRPWPI	ExpAA=0.04	First60=0.00	PredHel=0	Topology=o	OTHER	1.00007	0	0	0	0	0
48959	GC_00009271	EVERYTHING	P_5S69	665	1	1	1	0	1	1	1	fig|641491.22.peg.759	putative LmbE-like protein	N-acetylglucosamine malate deacetylase 1 [EC:3.5.1.-]	MLMLDRNAPVLVVAAHHDDEVLGCGGTMARLAEAGHPVVSAVLGQGAVCRESAMDASEREAVEAMMARQAAAAARVLGAKFVQTGMFPDNAFDSVPLLDIVRCVESVIERVRPQLILTHHGGDLNVDHRLTARAVQTAARPLPGSGVRTILAFEVLSSTEWTPVEEPGFRPDVFVDVAARLDRKIEAMGCYESELQAFPHPRSEGGIRHLAGFRGGSAGLAAAEGFALVRSVPVFGFSKAEEGV	ExpAA=0.10	First60=0.00	PredHel=0	Topology=o	OTHER	0.999738	0.000318	3e-06	0	0	0
48979	GC_00009291	EVERYTHING	P_5S69	654	1	1	1	0	1	1	1				MIALLSLALPGDARSRVFLDSPALLREMIEYVHAVVAERMPAVVVANPDVLPFLSDVNLSADVIVDRAPAGPEGVADWALTVVNPSPDEPLLVVSPFLGVVSPERLDAFLEHKGGGCPLISARPVTANVNPFWMNMISPTTRVGRSSYVDRNKTKLPKFTQTASIINQERWRELIGDLEIYGSQWLPKLHKLDGALALVQSQAGDFSPVLLDEPGLEGLPLLYQLPLFDMATDIPASLRRSVPSENGTIRLEQARTAMRSMGYDDGGTSHLPTLRPAGHYRS	ExpAA=0.00	First60=0.00	PredHel=0	Topology=o	OTHER	0.776709	0.220931	0.001576	0.000297	0.000205	0.000307
49057	GC_00009369	EVERYTHING	P_5S69	1486	1	1	1	0	1	1	1	V8V93_07475	SDR family NAD(P)-dependent oxidoreductase	3-oxoacyl-[acyl-carrier protein] reductase [EC:1.1.1.100]	MQLDFTGKTVVVTGGTSGIGLAIATLFAELNAKVSVCARSAENVDRVVANLRSQGFEAHGKSVDVADSRSMFAYAKEVQATFGDIDVWISNAGVYPQHKLIDTPEDVWERTIRTNMTSIYLGGRIARDTMSGRGGVLINASSFASVMSSVGSGLYAATKAAVTSMTKTLAAELAPYGIRVNCYIPGVIDTAMTHPLLGKNGEAMRRTIALNRFGKPRDVATAVAFLASPYAEYISGTSLEISGGKFCTQNPTAAWE	ExpAA=36.91	First60=17.71	PredHel=0	Topology=o	OTHER	1.00005	1e-06	0	0	0	0
49092	GC_00009404	EVERYTHING	P_5S69	1149	1	1	1	0	1	1	1	fig|641491.22.peg.1270	Alcohol dehydrogenase (EC 1.1.1.1)	alcohol dehydrogenase [EC:1.1.1.-]	MEKSFRFNCRTMVNFGFGAVSALPEYVAKLGGTKILLLCDPGIASTPILDTVTDILDSADIDYELFDKVTPEPPVADILKAVDILRESGCDMCIGLGGGSAMDVAKGVAMAAGNDGKYEEYAGIGNVPRKGLPCLVIPTTAGTGAEVSIICIATKGESKLGVVDPLIAADAALVDPELTMGLPRKMTAETGVDALVHNIESFLTVTENPMADAVTLEGIRRIWTYLRRAVANPGDREARYYMAYGSLLGGYAMNLTDGAASVHGLAFALGTLFHVPHGLAVAMMVPRTMAAVAKGNYAKFTAMGEAMGICCAGLTAPQAAERIVGEIEQMYRDIGIPLNLRGLNVGITENDLERLTDEAYSQKRVMGHSMYQLTRDEVLAIFKAAY	ExpAA=12.14	First60=1.28	PredHel=0	Topology=o	OTHER	1.00003	2.1e-05	0	0	0	0
49094	GC_00009406	EVERYTHING	P_5S69	1472	1	1	1	0	1	1	1	V8V93_07410	ATP-binding protein	two-component system, NtrC family, sensor kinase [EC:2.7.13.3]	MVTSLGEYIRDNELWLMERILQYAKKQGYTVYTSTLVEAWRISIVGLTDAIIDALERIGEGLPEFSPHDKLSESSIAQFGIKEARLHRERGISLQMFLGLYKYYRYSFVDLARRMEASPEEILHNKHFIERTFDLIEIAFCSEWSGIELDNEILELQSANREVTNEKSKYLTLFESLGIPSFLIGKDGTVDNINNAAAKSLGYTSHSGATYYGTKKDMQELSIGKDIHEMLPWISEELDSFLLGDFAFKTFEHTEEATDGYHFYFVSLARMKDVSGKFEGGIITIEDRTNQKQMEMELAHARKLESIGQLASGIAHEINTPLQYIANNLKFLQESWQEISQLIDLSSLTEASSDETLAEDLNYVMSEVPKAILESQNGIDQVSKIVQTLKRLAHPDNHS…	ExpAA=0.09	First60=0.05	PredHel=0	Topology=o	OTHER	1.00004	0	0	0	0	0
49135	GC_00009447	EVERYTHING	P_5S69	778	1	1	1	0	1	1	1	fig|641491.22.peg.876	Efflux ABC transporter, permease protein	Cu-processing system permease protein	MNTTIAIASKESAQMLLSRRGILWLTTFSAVLSAFSLLLVSNTELSLLDNAQVVYMMAGTVLAAGALLAAIQGSDGYAGERERGTLVPLLCAPVRPGVLLEGKAAGMLAAWGVMYAMSVPYLWAVGAGGQNLGAALVYLALFGTPVVLGFGYLALALSARTGSVMSSLLGTVTLLMLAASPLVVGPSLRSSAIGRILDAVNPFAGALNTFDSVIIDGDPFSAQAFRLFLVAAWLVLCLFLARRSAAKANF	ExpAA=127.95	First60=29.52	PredHel=6	Topology=i21-43o53-71i105-124o134-156i163-185o222-241i	OTHER	1.00003	3e-06	0	0	0	0
49137	GC_00009449	EVERYTHING	P_5S69	637	1	1	1	0	1	1	1				MKKWLLIVMLLAVVVAAASAALPPLHSLGSEAILR	ExpAA=21.06	First60=21.06	PredHel=1	Topology=i5-27o	SP	0.325187	0.657202	0.016052	0.000932	0.000291	0.000324	CS pos: 20-21. Pr: 0.6140
49138	GC_00009450	EVERYTHING	P_5S69	2261	1	1	1	0	1	1	1	V8V93_11470	TetR/AcrR family transcriptional regulator	TetR/AcrR family transcriptional regulator	MNTTDDLEKPTRERILAESIRVFGRLGYRKSSMESLAAAADRSKQGLYLHFSGKHELFQASLRYYLDQGLGLARAQLASPGQTLSARLLYAMEAWFGRHKDTFAADALDVAVAGLRITNENGEQYQAVYRREIARAIAAAGKETAGSAADIAQVLFVCGLSWKEPGLSREEFLARMALCIKVCLREE	ExpAA=0.01	First60=0.00	PredHel=0	Topology=o	OTHER	1.00005	0	0	0	0	0
49141	GC_00009453	EVERYTHING	P_5S69	1479	1	1	1	0	1	1	1	V8V93_07445	radical SAM protein	anaerobic magnesium-protoporphyrin IX monomethyl ester cyclase [EC:1.21.98.3]	MELLNIYNDQCPSKTDDNEYKGFEQGPIRPPSEAGSLLLRITRNCPWNQCTFCGLYKGQKFSLRPVDHILRDIDLVHQNVEKLLDLEKLHGRMLWSHFHALEKDPGFDRQAIYAAYNFINNGMRSIFMQDGNSFILKPDDLVLILKHVRECFPDVDRITTYARSKSVAKVSDEDMIRISEAGLNRVHIGMESGSDKVLKAVKKGVDKSTQIAAGQKVKRAGMELSEYWMLGLGGRSLSRENAVETADALNQINPDFIRLRTLGLPDSAPLAAQYEAGEFDKMGEVETAQELLLMLDSLAGIDATVCNDHVLNLFQEVDGKITESREVMTKPVRAFLDLPPEEQMLFSIGRRTHCFSRFSDLNDPQKRRYAKQRCRELGVSLENWDHVVDQILKQFI	ExpAA=0.00	First60=0.00	PredHel=0	Topology=o	OTHER	1.00005	0	0	0	0	0
49153	GC_00009465	EVERYTHING	P_5S69	3483	1	1	1	0	1	1	1				MYSPTAIVLTVGVIGYLIWANTGFYSWWVNKKKFEDFKTNNPGSFDGNKFISCPACGGDYIFVRNKGKVSSHLCKQCGKELWRSRT	ExpAA=22.90	First60=22.90	PredHel=1	Topology=i7-29o	OTHER	0.999864	0.000186	1e-06	1e-06	0	1e-06
49160	GC_00009472	EVERYTHING	P_5S69	2881	1	1	1	0	1	1	1	V8V93_14675	DUF6471 domain-containing protein		MTLKWNEEQARNTLKALLASQGLKVADLADRLNAIGVHETQKSIYGKLQRGTFTLAWFLQILKALGLKLETKNI	ExpAA=0.34	First60=0.20	PredHel=0	Topology=o	OTHER	1.00006	0	0	0	0	0
49167	GC_00009479	EVERYTHING	P_5S69	3786	1	1	1	0	1	1	1				MVGNRTIRRAVHPGHGDAFARPPATRLERVVQMCIFSGAAAPQSYNTYGEEAASLKNAQMRRYRKPHPRAPKKGRCSHGTAHFD	ExpAA=0.01	First60=0.01	PredHel=0	Topology=i	OTHER	1.00005	0	0	0	0	0
49182	GC_00009494	EVERYTHING	P_5S69	3240	1	1	1	0	1	1	1	fig|641491.22.peg.3475	Glycosyltransferase	glycogen synthase [EC:2.4.1.11]	MTTVSQHTAKVALVHYWLVNRNGGGERVIEALCELFPQADIFTHCVDPTKLSHTLEQHTIKTTFINRMPFSKRFYKHYLPLMPLALEQVDLSEYDLVISSESGPAKGIIAPATTKHICYCHTPMRYLWDHKDAYLAEANPLIRLFMIPIFHYLRLWDVLSAKRADAIVANSSAVAARIKRWWGCEAEVIPPPVDTEYFKTFINEEPGDYYLFAGRLVRYKRADLAIKACEQLGKRLVVVGQGEEMKALKSMAGPKVEFRGEVEREELARLYAGCQALLFPGEEDFGIVPIETMAAGRPVIAYARGGALDYITDKNGLFFNQDTPESLAKAILRFEADLTFDPITISAQASRFGRDHFKGAFMAAISRVSKG	ExpAA=0.48	First60=0.00	PredHel=0	Topology=o	OTHER	1.00005	1e-06	0	0	0	0
49191	GC_00009503	EVERYTHING	P_5S69	3792	1	1	1	0	1	1	1				MLKHGGVGMAFYDELYPSRDVLNDNLADDIATLNENERAFFLSAGERLRRSHDAKKHIVEEFMDSFGERDKEFGVPHEPASVSREEYVEKSVNPEYFVRLAGIKECFAGNENLFAFENAGGLFSWGVCWWHSRFQRAALYLTTYRPGRRRCSDEEAEEIIEAIRYGNRVVEIPGFSNFAAFSEAYQSSIQRCLNIWQFTDGLYLLQWLNGLAGEYETTVDTLHALMEEIYQEVGVKKRIGYVKLQIKGLDAHAWLITEIKKDKEGKVYTFNYIDSNMPTTAFTYTYMYGVKSLYYFSAPHKCVPYLQKKGEVDRCFKRIEAYRSA	ExpAA=0.44	First60=0.00	PredHel=0	Topology=o	OTHER	1.00004	0	0	0	0	0
